# Supplementary material for: Associations of water contact frequency, duration, and activities with schistosome infection risk: A systematic review and meta-analysis
Source: PLoS Negl Trop Dis. 2023 Jun 14;17(6):e0011377. doi: 10.1371/journal.pntd.0011377 (PMC10266691; doi:10.1371/journal.pntd.0011377)
Supplement: S2 Table — (XLSX) [file pntd.0011377.s014.xlsx]

## Sheet: Included studies
ID	Study	Authors	Title	Published Year
126	Abdulkareem (2018)	Abdulkareem, BO; Habeeb, KO; Kazeem, A; Adam, AO; Samuel, UU	Urogenital Schistosomiasis among Schoolchildren and the Associated Risk Factors in Selected Rural Communities of Kwara State, Nigeria	2018
1039	Aboagye (2009)	Aboagye, I. F.; Edoh, D.	Investigation of the risk of infection of urinary schistosomiasis at Mahem and Galilea communities in the Greater Accra Region of Ghana.	2009
192	Abou-Zeid (2013)	Abou-Zeid, AH; Abkar, TA; Mohamed, RO	Schistosomiasis infection among primary school students in a war zone, Southern Kordofan State, Sudan: a cross-sectional study	2013
1739	Al-Antably (2016)	Al-Antably, Abeer S A; Fouad, Shawky A; Basyoni, Maha M A; Hassan, Marwa A	SOCIO-DEMOGRAPHIC RISK FACTORS OF SCHISTOSOMIASIS MANSONI IN PATIENTS WITH GASTROINTESTINAL SYMPTOMS: A SEROPREVALANCE STUDY IN EGYPT.	2016
1808	Al-Waleedi (2013)	Al-Waleedi, Ali A; El-Nimr, Nessrin A; Hasab, Ali A; Bassiouny, Hassan K; Al-Shibani, Latifa A	Urinary schistosomiasis among schoolchildren in Yemen: prevalence, risk factors, and the effect of a chemotherapeutic intervention.	2013
954	Alembrhanassefa (2013)	Alembrhan Assefa; Tadesse Dejenie; Zewdneh Tomass	Infection prevalence of Schistosoma mansoni and associated risk factors among schoolchildren in suburbs of Mekelle city, Tigray, Northern Ethiopia.	2013
794	Alganeshgebreyohanns (2018)	Alganesh Gebreyohanns; Melese Hailu Legese; Mistire Wolde; Gemechu Leta; Geremew Tasew	Prevalence of intestinal parasites versus knowledge, attitude and practices (KAPs) with special emphasis to Schistosoma mansoni among individuals who have river water contact in Addiremets town, Western Tigray, Ethiopia.	2018
558	Amel (2002)	Amel A., El Sahn; Abdel Ghanny M., El Masry; Amany I., Shehata; Hanan F., Ibrahim	Current status of S. mansoni infection in El-prince village, Alexandria governorate	2002
180	Amuta (2014)	Amuta, EU; Houmsou, RS	Prevalence, intensity of infection and risk factors of urinary schistosomiasis in pre- school and school aged children in Guma Local Government Area, Nigeria	2014
808	Anchang-Kimbi (2017)	Anchang-Kimbi, J. K.; Elad, D. M.; Sotoing, G. T.; Achidi, E. A.	Coinfection with Schistosoma haematobium and Plasmodium falciparum and anaemia severity among pregnant women in Munyenge, Mount Cameroon Area: a cross-sectional study.	2017
111	Angelo (2018)	Angelo, T; Buza, J; Kinung'hi, SM; Kariuki, HC; Mwanga, JR; Munisi, DZ; Wilson, S	Geographical and behavioral risks associated with Schistosoma haematobium infection in an area of complex transmission	2018
76	Assare (2020)	Assare, RK; N'Tamon, RN; Bellai, LG; Koffi, JA; Mathieu, TBI; Ouattara, M; Hurlimann, E; Coulibaly, JT; Diabate, S; N'Goran, EK; Utzinger, J	Characteristics of persistent hotspots of Schistosoma mansoni in western Cote d'Ivoire	2020
859	Atalabi (2016)	Atalabi, T. E.; Lawal, U.; Akinluyi, F. O.	Urogenital schistosomiasis and associated determinant factors among senior high school students in the Dutsin-Ma and Safana Local Government Areas of Katsina State, Nigeria.	2016
114	Atalabi (2018)	Atalabi, TE; Adoh, SD; Eze, KM	The current epidemiological status of urogenital schistosomiasis among primary school pupils in Katsina State, Nigeria: An imperative for a scale up of water and sanitation initiative and mass administration of medicines with Praziquantel	2018
877	Ayeh-Kumi (2015)	Ayeh-Kumi, P. F.; Obeng-Nkrumah, N.; Baidoo, D.; Teye, J.; Asmah, R. H.	High levels of urinary schistosomiasis among children in Bunuso, a rural community in Ghana: an urgent call for increased surveillance and control programs.	2015
2520	Balen (2011)	Balen J.; Raso G.; Li Y.-S.; Zhao Z.-Y.; Yuan L.-P.; Williams G.M.; Luo X.-S.; Shi M.-Z.; Yu X.-L.; Utzinger J.; McManus D.P.	Risk factors for helminth infections in a rural and a peri-urban setting of the Dongting Lake area, People's Republic of China	2011
1432	Barreto (1991)	Barreto, M. L.	Geographical and socioeconomic factors relating to the distribution of Schistosoma mansoni infection in an urban area of north-east Brazil.	1991
686	Beekamkebedeolkeba (2021)	Beekam Kebede Olkeba; Boets, P.; Seid Tiku Mereta; Belayhun Mandefro; Gemechu Debesa; Mahmud Ahmednur; Argaw Ambelu; Wolyu Korma; Goethals, P. L. M.	Malacological and parasitological surveys on Ethiopian Rift Valley lakes: implications for control and elimination of snail-borne diseases.	2021
888	Bolaji (2015)	Bolaji, O. S.; Elkanah, F. A.; Ojo, J. A.; Ojurongbe, O.; Adeyeba, O. A.	Prevalence and intensity of Schistosoma haematobium among school children in Ajase-Ipo, Kwara State, Nigeria.	2015
67	Buchwald (2021)	Buchwald, AG; Grover, E; Van Dyke, J; Kechris, K; Lu, D; Liu, Y; Zhong, B; Carlton, EJ	Human Mobility Associated With Risk of Schistosoma japonicum Infection in Sichuan, China	2021
1518	Butterworth (1984)	Butterworth, A. E.; Dalton, P. R.; Dunne, D. W. [et al.]	Immunity after treatment of human schistosomiasis mansoni. I. Study design, pretreatment observations and the results of treatment.	1984
140	Campbell (2017)	Campbell, SJ; Stothard, JR; O'Halloran, F; Sankey, D; Durant, T; Ombede, DE; Chuinteu, GD; Webster, BL; Cunningham, L; LaCourse, EJ; Tchuem-Tchuente, LA	Urogenital schistosomiasis and soiltransmitted helminthiasis (STH) in Cameroon: An epidemiological update at Barombi Mbo and Barombi Kotto crater lakes assessing prospects for intensified control interventions	2017
1426	Chandiwana (1991)	Chandiwana, S. K.; Woolhouse, M. E. J.	Heterogeneities in water contact patterns and the epidemiology of Schistosoma haematobium.	1991
1916	Chirundu (2007)	Chirundu, D; Chimusoro, A; Jones, D; Midzi, N; Mabaera, B; Apollo, T; Tshimanga, M	Schistosomiasis infection among school children in the Zhaugwe resettlement area, Zimbabwe April 2005.	2007
705	Cisse (2021)	Cisse, M.; Sangare, I.; Djibougou, A. D.; Tahita, M. C.; Gnissi, S.; Bassinga, J. K. W.; Konda, S.; Diallo, A. H.	Prevalence and risk factors of Schistosoma mansoni infection among preschool-aged children from Panamasso village, Burkina Faso.	2021
2185	Cooppan (1986)	Cooppan, R M; Schutte, C H; Mayet, F G; Dingle, C E; Van Deventer, J M; Mosese, P G	Morbidity from urinary schistosomiasis in relation to intensity of infection in the Natal Province of South Africa.	1986
1479	Costa (1987)	Costa, M. F. F. L.; Magalhaes, M. H. A.; Rocha, R. S.; Antunes, C. M. F.; Katz, N.	Water-contact patterns and socioeconomic variables in the epidemiology of schistosomiasis mansoni in an endemic area in Brazil.	1987
1390	Coura-Filho (1994)	Coura-Filho, P.; Rocha, R. S.; Farah, M. W.; Da Silva, G. C.; Katz, N.	Identification of factors and groups at risk of infection with Schistosoma mansoni: a strategy for the implementation of control measures?	1994
174	Couto (2014)	Couto, LD; Tibirica, SHC; Pinheiro, IO; Mitterofhe, A; Lima, AC; Castro, MF; Goncalves, M; Silva, MR; Guimaraes, RJPS; Rosa, FM; Coimbra, ES	Neglected tropical diseases: prevalence and risk factors for schistosomiasis and soil-transmitted helminthiasis in a region of Minas Gerais State, Brazil	2014
77	Dejon-Agobe (2020)	Dejon-Agobe, JC; Honkpehedji, YJ; Zinsou, JF; Edoa, JR; Adegbite, BR; Mangaboula, A; Agnandji, ST; Mombo-Ngoma, G; Ramharter, M; Kremsner, PG; Lell, B; Grobusch, MP; Adegnika, ALA	Epidemiology of Schistosomiasis and Soil-Transmitted Helminth Coinfections among Schoolchildren Living in Lambarene, Gabon	2020
317	El-Khoby (2000)	El-Khoby, T; Galal, N; Fenwick, A; Barakat, R; El-Hawey, A; Nooman, Z; Habib, M; Abdel-Wahab, F; Gabr, NS; Hamman, HM; Hussein, MH; Mikhail, NNH; Cline, BL; Strickland, GT	The epidemiology of schistosomiasis in Egypt: Summary findings in nine governorates	2000
259	Ellis (2006)	Ellis, MK; Li, YS; Rong, Z; Chen, HG; McManus, DP	Familial aggregation of human infection with Schistosoma japonicum in the Poyang Lake region, China	2006
222	Enk (2010)	Enk, MJ; Lima, ACL; Barros, HD; Massara, CL; Coelho, PMZ; Schall, VT	Factors related to transmission of and infection with Schistosoma mansoni in a village in the South-eastern Region of Brazil	2010
96	Exum (2019)	Exum, NG; Kibira, SPS; Ssenyonga, R; Nobili, J; Shannon, AK; Ssempebwa, JC; Tukahebwa, EM; Radloff, S; Schwab, KJ; Makumbi, FE	The prevalence of schistosomiasis in Uganda: A nationally representative population estimate to inform control programs and water and sanitation interventions	2019
395	Eyong (2020)	Eyong, Esum Mathias; Ewane, Etah Junior; Henry, Meriki Dilonga; Patrick, Idam Vanesia; Nicholas, Tendongfor	Prevalence, Infection Intensity and Risk Factors of Schistosomiasis and Soil Transmitted Helminthiasis among School Aged Children in Tiko Health District, Southwest Cameroon: A Community-Based Cross-Sectional Study	2020
1610	Fentahun (2021)	Fentahun, Abebaw; Hailu, Tadesse; Alemu, Getaneh	Prevalence of Intestinal Parasites and Schistosoma mansoni and Associated Factors among Fishermen at Lake Tana, Northwest Ethiopia.	2021
2081	Firmo (1996)	Firmo, J O; Lima Costa, M F; Guerra, H L; Rocha, R S	Urban schistosomiasis: morbidity, sociodemographic characteristics and water contact patterns predictive of infection.	1996
253	Gazzinelli (2006)	Gazzinelli, A; Velasquez-Melendez, G; Crawford, SB; LoVerde, PT; Correa-Oliveira, R; Kloos, H	Socioeconomic determinants of schistosomiasis in a poor rural area in Brazil	2006
134	Gazzinelli (2017)	Gazzinelli, A; Oliveira-Prado, R; Matoso, LF; Veloso, BM; Andrade, G; Kloos, H; Bethony, JM; Assuncao, RM; Correa-Oliveira, R	Schistosoma mansoni reinfection: Analysis of risk factors by classification and regression tree (CART) modeling	2017
1601	Gebretsadik (2020)	Gebretsadik, Daniel; Tesfaye, Melkam; Adamu, Aderaw; Zewde, Gashaw	Prevalence of Intestinal Parasitic Infection and Its Associated Factors Among School Children in Two Primary Schools in Harbu Town, North East Ethiopia: Cross-Sectional Study.	2020
923	Getachewalebie (2014)	Getachew Alebie; Berhanu Erko; Mulugeta Aemero; Beyene Petros	Epidemiological study on Schistosoma mansoni infection in Sanja area, Amhara region, Ethiopia.	2014
65	Green (2021)	Green, AE; Anchang-Kimbi, JK; Wepnje, GB; Ndassi, VD; Kimbi, HK	Distribution and factors associated with urogenital schistosomiasis in the Tiko Health District, a semi-urban setting, South West Region, Cameroon	2021
2808	Guimaraes (1985)	Guimaraes D.C.; De Barros H.L.; Katz N.	A clinical epidemiologic study in a schistosomiasis mansoni endemic area	1985
484	Gundersen (2010)	Gundersen, S. G; Kjetland, E. F; Kvalsvig, J. D; Taylor, M; Thomassen Morgas, D. E	Schistosomiasis and Water-Related Practices in School Girls in Rural KwaZulu-Natal; South Africa	2010
478	Hailu (2011)	Hailu, H; Kassa, T; Mengistu, M; Shimelis, T; Terefe, A; Torben, W	Human Intestinal Schistosomiasis in Communities Living Near three Rivers of Jimma Town; South Western Ethiopia	2011
1606	Hailu (2018)	Hailu, Tadesse; Alemu, Megbaru; Abera, Bayeh; Mulu, Wondemagegn; Yizengaw, Endalew; Genanew, Ashenafi; Bereded, Fetlework	Multivariate analysis of factors associated with Schistosoma mansoni and hookworm infection among primary school children in rural Bahir Dar, Northwest Ethiopia.	2018
347	Hammad (1996)	Hammad, TA; AbdelWahab, MF; DeClaris, N; ElSahly, A; ElKady, N; Strickland, GT	Comparative evaluation of the use of artificial neural networks for modelling the epidemiology of schistosomiasis mansoni	1996
1173	Handzel (2003)	Handzel, T.; Karanja, D. M. S.; Addiss, D. G.; Hightower, A. W.; Rosen, D. H.; Colley, D. G.; Andove, J.; Slutsker, L.; Secor, W. E.	Geographic distribution of schistosomiasis and soil-transmitted helminths in Western Kenya: implications for anthelminthic mass treatment.	2003
199	Hegertun (2013)	Hegertun, IEA; Gundersen, KMS; Kleppa, E; Zulu, SG; Gundersen, SG; Taylor, M; Kvalsvig, JD; Kjetland, EF	S-haematobium as a Common Cause of Genital Morbidity in Girls: A Cross-sectional Study of Children in South Africa	2013
2550	Houmsou (2010)	Houmsou R.S.; Kela S.L.; Suleiman M.M.; Ogidi J.A.	Perceptions and assessment of risk factors in schistosoma haematobium infection in Buruku and Katsina-Ala Local Government Areas of Benue State-Nigeria	2010
842	Houmsou (2016)	Houmsou, R. S.; Agere, H.; Wama, B. E.; Bingbeng, J. B.; Amuta, E. U.; Kela, S. L.	Urinary schistosomiasis among children in Murbai and Surbai communities of Ardo-Kola Local Government Area, Taraba State, Nigeria.	2016
689	Houmsou (2021)	Houmsou, R. S.; Wama, E. B.; Agere, H.; Uniga, J. A.; Bingbeng, J. B.; Jerry, J. T.; Azuaga, P.; Amuta, E. U.; Kela, S. L.	Integrated control of river and pond water as an exposure source to urogenital schistosomiasis of rural inhabitants in southern Taraba State, Nigeria.	2021
167	Ismail (2014)	Ismail, HAHA; Hong, ST; Babiker, ATEB; Hassan, RMA; Sulaiman, MAZ; Jeong, HG; Kong, WH; Lee, SH; Cho, HI; Nam, HS; Oh, CH; Lee, YH	Prevalence, risk factors, and clinical manifestations of schistosomiasis among school children in the White Nile River basin, Sudan	2014
27	Joof (2021)	Joof, E; Sanyang, AM; Camara, Y; Seyid, AP; Baldeh, I; Jah, SL; Ceesay, SJ; Sambou, SM; Sanyang, S; Wade, CM; et al.	Prevalence and risk factors of schistosomiasis among primary school children in four selected regions of the gambia	2021
287	Keiser (2002)	Keiser, J; N'Goran, EK; Singer, BH; Lengeler, C; Tanner, M; Utzinger, J	Association between Schistosoma mansoni and hookworm infections among schoolchildren in Cote d'Ivoire	2002
684	Ketemawwubet (2020)	Ketemaw Wubet; Destaw Damtie	Prevalence of Schistosoma mansoni infection and associated risk factors among school children in Jiga town, northwest-Ethiopia: a cross-sectional study.	2020
206	Kosinski (2012)	Kosinski, KC; Adjei, MN; Bosompem, KM; Crocker, JJ; Durant, JL; Osabutey, D; Plummer, JD; Stadecker, MJ; Wagner, AD; Woodin, M; Gute, DM	Effective Control of Schistosoma haematobium Infection in a Ghanaian Community following Installation of a Water Recreation Area	2012
102	Kulinkina (2019)	Kulinkina, AV; Kosinski, KC; Adjei, MN; Osabutey, D; Gyamfi, BO; Biritwum, NK; Bosompem, KM; Naumova, EN	Contextualizing Schistosoma haematobium transmission in Ghana: Assessment of diagnostic techniques and individual and community water-related risk factors	2019
1308	Li (1998)	Li, Y. S.; Ross, A. G. P.; Yu, D. B.; Li, Y.; Williams, G. M.; McManus, D. P.	An evaluation of Schistosoma japonicum infections in three villages in the Dongting lake region of China: I. Prevalence, intensity and morbidity before the implementation of adequate control strategies.	1998
57	Lund (2021)	Lund, AJ; Sokolow, SH; Jones, IJ; Wood, CL; Ali, S; Chamberlin, A; Sy, AB; Sam, MM; Jouanard, N; Schacht, AM; Senghor, S; Fall, A; Ndione, R; Riveau, G; De Leo, GA; Lopez-Carr, D	Exposure, hazard, and vulnerability all contribute to Schistosoma haematobium re-infection in northern Senegal	2021
581	Mahmoud (1998)	Mahmoud M, Omar; Maha, Talaat; Phillip J., MArty	Pattern and psycho-social, behavioral environmental risk factors for schistosomiasis infection among Egyptian school children	1998
614	MarçalJúnior (1993)	MarçalJúnior , Oswaldo; Hotta, Luiz Koodi; Patucci, Rosa Maria de Jesus; Glasser, Carmen Moreno; Dias, Luiz C√¢ndido de Souza	Schistosomiasis mansoni in an area of low transmission. II. Risk factors for infection	1993
749	Masaku (2020)	Masaku, J.; Njomo, D. W.; Njoka, A.; Okoyo, C.; Mutungi, F. M.; Njenga, S. M.	Soil-transmitted helminths and schistosomiasis among pre-school age children in a rural setting of Busia County, Western Kenya: a cross-sectional study of prevalence, and associated exposures.	2020
274	Massara (2004)	Massara, CL; Peixoto, SV; Barros, HDS; Enk, MJ; Carvalho, OD; Schall, V	Factors associated with schistosomiasis mansoni in a population from the municipality of jaboticatubas, state of Minas Gerais, Brazil	2004
248	Matthys (2007)	Matthys, B; Tschannen, AB; Tian-Bi, NT; Comoe, H; Diabate, S; Traore, M; Vounatsou, P; Raso, G; Gosoniu, L; Tanner, M; Cisse, G; N'Goran, EK; Utzinger, J	Risk factors for Schistosoma mansoni and hookworm in urban farming communities in western Cote d'Ivoire	2007
1604	Mohammed (2018)	Mohammed, Jemal; Weldegebreal, Fitsum; Teklemariam, Zelalem; Mitiku, Habtamu	Clinico-epidemiology, malacology and community awareness of Schistosoma mansoni in Haradenaba and Dertoramis kebeles in Bedeno district, eastern Ethiopia.	2018
1020	Moira (2010)	Moira, A. P. de; Fulford, A. J. C.; Kabatereine, N. B.; Ouma, J. H.; Booth, M.; Dunne, D. W.	Analysis of complex patterns of human exposure and immunity to schistosomiasis mansoni: the influence of age, sex, ethnicity and IgE.	2010
232	Muhumuza (2009)	Muhumuza, S; Kitimbo, G; Oryema-Lalobo, M; Nuwaha, F	Association between socio economic status and schistosomiasis infection in Jinja District, Uganda	2009
841	Munsami (2016)	Munsami, A.; Mitchell, C.; Lachenicht, L.; Kvalsvig, J. D.; Kjetland, E. F.; Taylor, M.	The role of socio-cultural-cognition in disease prevalence and risky behaviour among children: a conceptual framework.	2016
683	Ndassi (2019)	Ndassi, V. D.; Anchang-Kimbi, J. K.; Sumbele, I. U. N.; Wepnje, G. B.; Kimbi, H. K.	Prevalence and risk factors associated with S. haematobium egg excretion during the dry season, six months following mass distribution of praziquantel (PZQ) in 2017 in the Bafia Health Area, south west region Cameroon: a cross-sectional study.	2019
70	Ndassi (2021)	Ndassi, VD; Anchang-Kimbi, JK; Sumbele, IUN; Ngufor, LA; Nadege, K; Kimbi, HK	The epidemiological status of urogenital schistosomiasis among reproductive aged individuals in the Tiko Health Area- a semi-urban setting in the Mount Cameroon area	2021
2827	Ndukwe (2019)	Ndukwe, Yvonne E; Obiezue, Rose NN; Aguzie, Ifeanyi Oscar N; Anunobi, Joy T; Okafor, Fabian C	Mapping of urinary schistosomiasis in Anambra State, Nigeria	2019
53	Nigo (2021)	Nigo, MM; Odermatt, P; Salieb-Beugelaar, GB; Morozov, O; Battegay, M; Hunziker, PR	Epidemiology of Schistosoma mansoni infection in Ituri Province, north-eastern Democratic Republic of the Congo	2021
829	Njunda (2017)	Njunda, A. L.; Ndzi, E. N.; Assob, J. C. N.; Kamga, H. L. F.; Kwenti, E. T.	Prevalence and factors associated with urogenital schistosomiasis among primary school children in barrage, Magba sub-division of Cameroon.	2017
397	Nzenou (2020)	Nzenou, Cedric Gide Dagang; Tientche, Bonaventure; Asaah, Smith; Takemegni, Wandji Jonas Merlin; Kenne, Martin	An Update on Schistosomiasis: Prevalence, Intensity of Infection and Risk Factors among School-Aged Children in Njombe, Littoral Region, Cameroon	2020
672	Olamiju (2022)	Olamiju, F.; Nebe, O. J.; Mogaji, H.; Marcus, A.; Amodu-Agbi, P.; Urude, R. O.; Apake, E.; Olamiju, O.; Okoronkwo, C.; Achu, I.; Mpama, O.	Schistosomiasis outbreak during COVID-19 pandemic in Takum, northeast Nigeria: analysis of infection status and associated risk factors.	2022
845	Phiri (2016)	Phiri, B. B. W.; Ngwira, B.; Kazembe, L. N.	Analysing risk factors of co-occurrence of schistosomiasis haematobium and hookworm using bivariate regression models: case study of Chikwawa, Malawi.	2016
309	Raja'a (2000)	Raja'a, YA; Assiragi, HM; Abu Luhom, AA; Mohammed, AS; Albahr, MH; Ashaddadi, MA; Al Muflihi, AN	Schistosomes infection rate in relation to environmental factors in school children	2000
299	Raja'a (2001)	Raja'a, YA; Sulaiman, SM; Mubarak, JS; El-Bakri, MM; Al-Adimi, WH; El-Nabihi, MT; El-Dhobri, MA; Raja'a, JA	Some aspects in the control of schistosomosis and soil-transmitted helminthosis in Yemeni children	2001
163	Rollemberg (2015)	Rollemberg, CVV; Silva, MMBL; Rollemberg, KC; Amorim, FR; Lessa, NMN; Santos, MDS; Souza, AMB; Melo, EV; Almeida, RP; Silva, AM; Werneck, GL; Santos, MA; Almeida, JAP; Jesus, AR	Predicting frequency distribution and influence of sociodemographic and behavioral risk factors of Schistosoma mansoni infection and analysis of co-infection with intestinal parasites	2015
246	Rudge (2008)	Rudge, JW; Stothard, JR; Basanez, MG; Mgeni, AF; Khamis, IS; Khamis, AN; Rollinson, D	Micro-epidemiology of urinary schistosomiasis in Zanzibar: Local risk factors associated with distribution of infections among schoolchildren and relevance for control	2008
156	Ruganuza (2015)	Ruganuza, DM; Mazigo, HD; Waihenya, R; Morona, D; Mkoji, GM	Schistosoma mansoni among pre-school children in Musozi village, Ukerewe Island, North-Western-Tanzania: prevalence and associated risk factors	2015
538	Saad (2004)	Saad, Motawea; Mohamed, Soliman; Hosam, El Nemr; Hala, Elnahas; Doaa, Sultan; Alaa, Gabr	Why schistosomiasis mansoni is still highly prevalent in rural EZBAS in Kafr El Sheikh, Egypt?	2004
869	Salawu (2016)	Salawu, O. T.; Odaibo, A. B.	Schistosomiasis transmission; socio-demographic, knowledge and practices as transmission risk factors in pregnant women.	2016
186	Stothard (2013)	Stothard, JR; Ameri, H; Khamis, IS; Blair, L; Nyandindi, US; Kane, RA; Johnston, DA; Webster, BL; Rollinson, D	Parasitological and malacological surveys reveal urogenital schistosomiasis on Mafia Island, Tanzania to be an imported infection	2013
696	Sumbele (2021)	Sumbele, I. U. N.; Tabi, D. B.; Teh, R. N.; Njunda, A. L.	Urogenital schistosomiasis burden in school-aged children in Tiko, Cameroon: a cross-sectional study on prevalence, intensity, knowledge and risk factors.	2021
939	Tadessedejenie (2013)	Tadesse Dejenie; Kabeta Legese; Zewdneh Tomas; Solomon Kiros	Index of potential contamination for intestinal schistosomiasis among school children of Raya Alamata District, Northern Ethiopia.	2013
97	Takeuchi (2019)	Takeuchi, R; Njenga, SM; Ichinose, Y; Kaneko, S; Estrada, CA; Kobayashi, J	Is there a gap between health education content and practice toward schistosomiasis prevention among schoolchildren along the shores of Lake Victoria in Kenya?	2019
703	Teshomebekana (2021)	Teshome Bekana; Nega Berhe; Tadesse Eguale; Mulugeta Aemero; Girmay Medhin; Begna Tulu; G. Hiwot, Y.; Liang Song; Hu Wei; Berhanu Erko	Prevalence and factors associated with intestinal schistosomiasis and human fascioliasis among school children in Amhara regional state, Ethiopia.	2021
821	Umar (2017)	Umar, S.; Shinkafi, S. H.; Hudu, S. A.; Vasanthakumari Neela; Kumar Suresh; Syafinaz Amin Nordin; Osman Malina	Prevalence and molecular characterisation of Schistosoma haematobium among primary school children in Kebbi State, Nigeria.	2017
1230	Utzinger (2000)	Utzinger, J.; N'Goran, E. K.; Tanner, M.; Lengeler, C.	Simple anamnestic questions and recalled water-contact patterns for self-diagnosis of Schistosoma mansoni infection among schoolchildren in western Cote d'Ivoire.	2000
1977	Wagatsuma (2003)	Wagatsuma, Y; Aryeetey, M E; Nkrumah, F K; Sack, D A; Kojima, S	Highly symptom-aware children were heavily infected with urinary schistosomiasis in southern Ghana.	2003
925	Wanjala (2013)	Wanjala, P. M.; Khaemba, B. M.; Luoba, A. I.	Prevalence and intensity of infection of intestinal Schistosomiasis and reinfection after intervention in Budalangi endemic focus of Western Kenya.	2013
104	Wepnje (2019)	Wepnje, GB; Anchang-Kimbi, JK; Ndassi, VD; Lehman, LG; Kimbi, HK	Schistosoma haematobium infection status and its associated risk factors among pregnant women in Munyenge, South West Region, Cameroon following scale-up of communal piped water sources from 2014 to 2017: a cross-sectional study	2019
951	Workuawoke (2013)	Worku Awoke; Melkamu Bedimo; Molalign Tarekegn	Prevalence of schistosomiasis and associated factors among students attending at elementary schools in Amibera District, Ethiopia.	2013
1405	Wu (1993)	Wu, Z. W.; Bu, K. M.; Yuan, L. P.; Yang, G. F.; Zhu, J. H.; Liu, Q. L.	Factors contributing to reinfection with schistosomiasis japonica after treatment in the lake region of China.	1993
563	Ximenes (2001)	Ximenes, Ricardo Arraes de Alencar; Southgate, Brian; Smith, Peter G; Guimaraes Neto, Leonardo	Social environment, behavior, and schistosomiasis in an urban population in the northeast of Brazil	2001
197	Xu (2013)	Xu, JF; Xu, J; Li, SZ; Jia, TW; Huang, XB; Zhang, HM; Chen, M; Yang, GJ; Gao, SJ; Wang, QY; Zhou, XN	Transmission Risks of Schistosomiasis Japonica: Extraction from Back-propagation Artificial Neural Network and Logistic Regression Model	2013
1471	Yacoub (1987)	Yacoub, A.; Southgate, B. A.	The epidemiology of schistosomiasis in the later stages of a control programme based on chemotherapy: the Basrah study. 1. Descriptive epidemiology and parasitological results.	1987
332	Zhou (1998)	Zhou, H; Ross, AGP; Hartel, GF; Sleigh, AC; Williams, GM; McManus, DP; Luo, XS; He, Y; Li, YS	Diagnosis of schistosomiasis japonica in Chinese schoolchildren by administration of a questionnaire	1998
148	Zida (2016)	Zida, A; Briegel, J; Kabre, I; Sawadogo, MP; Sangare, I; Bamba, S; Yacouba, A; Ouedraogo, A; Yonli, D; Drabo, F; Traore, LK; Ouedraogo-Traore, R; Guiguemde, RT; Wacker, J	Epidemiological and clinical aspects of urogenital schistosomiasis in women, in Burkina Faso, West Africa	2016

## Sheet: Excluded studies
ID	Study	Authors	Title	Published Year	Exclusion Reason
3	Pieri (2006)	Pieri, OS; Domingues, ALC	Evaluation of Praziquantel Dosage for Treatment of Schistosomiasis in Brazil	2006	No exposure/wrong exposure measure (only exposure indices, activity-specific water contact, no individual-level water contact behaviour)
5	Umoh (2020)	Umoh, NO; Nwamini, CF; Inyang, NJ; Umo, AN; Usanga, VU; Nworie, A; Elom, MO; Ukwah, BN	Prevalence of urinary schistosomiasis amongst primary school children in Ikwo and Ohaukwu Communities of Ebonyi State, Nigeria	2020	No outcome/wrong outcome measure (self-reported, diagnostic method not microscopy or antigen/antibody detection)
7	Guo (2006)	Guo, J; Li, Y; Gray, D; Ning, A; Hu, G; Chen, H; Davis, GM; Sleigh, AC; Feng, Z; McManus, DP; et al.	A drug-based intervention study on the importance of buffaloes for human Schistosoma japonicum infection around Poyang Lake, People's Republic of China	2006	No exposure/wrong exposure measure (only exposure indices, activity-specific water contact, no individual-level water contact behaviour)
8	Abu-Elyazeed (1993)	Abu-Elyazeed, RR; Podgore, JK; Mansour, NS; Kilpatrick, ME	Field trial of 1% niclosamide as a topical antipenetrant to Schistosoma mansoni cercariae	1993	No association between exposure and outcome/cannot reconstruct association (no RRs, ORs, HRs reported, lacking data to reconstruct it)
11	Person (2021)	Person, B; Rollinson, D; Ali, SM; Mohammed, UA; A'kadir, FM; Kabole, F; Knopp, S	Evaluation of a urogenital schistosomiasis behavioural intervention among students from rural schools in Unguja and Pemba islands, Zanzibar	2021	No outcome/wrong outcome measure (self-reported, diagnostic method not microscopy or antigen/antibody detection)
16	Palmeirim (2015)	Palmeirim, M; Hurlimann, E; Koffi, V; Esse, C; Outtara, M; Kouassi, D; N'Goran, E; Utzinger, J; Raso, G	Impact of a health-education package on soil-transmitted helminth and Schistosoma mansoni infections amongst school children in western Cote d'Ivoire	2015	No exposure/wrong exposure measure (only exposure indices, activity-specific water contact, no individual-level water contact behaviour)
17	Mishra (2019)	Mishra, P; Colombe, S; Paul, N; Mlingi, J; Tosiri, I; Aristide, C; Gao, J; Kashangaki, P; Nagai, H; Kalluvya, SE; et al.	Insufficiency of annual praziquantel treatment to control Schistosoma mansoni infections in adult women: a longitudinal cohort study in rural Tanzania	2019	No exposure/wrong exposure measure (only exposure indices, activity-specific water contact, no individual-level water contact behaviour)
22	Phillips (2018)	Phillips, AE; Gazzinelli-Guimaraes, PH; Aurelio, HO; Dhanani, N; Ferro, J; Nala, R; Deol, A; Fenwick, A	Urogenital schistosomiasis in Cabo Delgado, northern Mozambique: baseline findings from the SCORE study	2018	No exposure/wrong exposure measure (only exposure indices, activity-specific water contact, no individual-level water contact behaviour)
23	Kumbu (2020)	Kumbu, RK	The importance of knowledge towards schistosomiasis among school-aged children for improving disease control in the Democratic Republic of Congo	2020	Full text not available
24	Moser (2019)	Moser, W; Ott, R; Batil, AA; Greter, H	The parasahara project: schistosomiasis epidemiology and control at the lakes of Ounianga in the sahara desert in Chad	2019	No exposure/wrong exposure measure (only exposure indices, activity-specific water contact, no individual-level water contact behaviour)
25	Lawson (2020)	Lawson, PHMR; Henstridge-Blows, J; Penney, J; Sheehy, C; Russell, H; Kornitschky, R; Reid, A; Dodge, G; Andriamasy, E; Andrianianina, A; et al.	Schistosomiasis education programme developed for children and healthcare leaders in The Marolambo District, Madagascar	2020	No outcome/wrong outcome measure (self-reported, diagnostic method not microscopy or antigen/antibody detection)
26	Khondekumbu (2020)	Khonde Kumbu, R	Prevalence, knowledge, attitudes and practices regarding schistosomiasis among school-aged children in the Democratic Republic of Congo	2020	Full text not available
28	Podgore (1994)	Podgore, JK; Abu-Elyazeed, RR; Mansour, NS; Youssef, FG; Hibbs, RG; Gere, JA	Evaluation of a twice-a-week application of 1% niclosamide lotion in preventing Schistosoma haematobium reinfection	1994	No association between exposure and outcome/cannot reconstruct association (no RRs, ORs, HRs reported, lacking data to reconstruct it)
29	Wu (2013)	Wu, GS; Hong, XL; Hu, ZH; Xu, SW; Fu, GL; Hu, SZ; Hu, MW; Fan, YL; Li, XG	Effect of health education on prevention from schistosome infection in engineering construction workers in Poyang Lake area	2013	Study not in English
31	Song (1998)	Song, Y; Xiao, S; Wu, W; Zhang, S; Xie, H; Xu, X; Hu, X; Cui, Q; Chen, M; Zheng, J	Preventive effect of artemether on schistosome infection	1998	No exposure/wrong exposure measure (only exposure indices, activity-specific water contact, no individual-level water contact behaviour)
33	Ejike (2017)	Ejike, CU; Oluwole, AS; Mogaji, HO; Adeniran, AA; Alabi, OM; Ekpo, UF	Development and testing of Schisto and LaddersTM, an innovative health educational game for control of schistosomiasis in schoolchildren	2017	No outcome/wrong outcome measure (self-reported, diagnostic method not microscopy or antigen/antibody detection)
41	Means (2018)	Means, AR; van Lieshout, L; Brienen, E; Yuhas, K; Hughes, JP; Ndungu, P; Singa, B; Walson, JL	Combined effectiveness of anthelmintic chemotherapy and WASH among HIV-infected adults	2018	No exposure/wrong exposure measure (only exposure indices, activity-specific water contact, no individual-level water contact behaviour)
48	Jin (2022)	Jin, Y; Cha, S; Kim, Y; Hamdan, HM; Elhag, MS; Ismail, HAHA; Lee, KH; Hong, ST	Association Between the Prevalence of Schistosomiasis in Elementary School Students and Their Parental Occupation in Sudan	2022	No association between exposure and outcome/cannot reconstruct association (no RRs, ORs, HRs reported, lacking data to reconstruct it)
52	Arinaitwe (2021)	Arinaitwe, M; Adriko, M; Kibwika, B; Tukahebwa, EM; Faust, CL; Lamberton, PHL	Residence Time, Water Contact, and Age-driven Schistosoma mansoni Infection in Hotspot Communities in Uganda	2021	No exposure/wrong exposure measure (only exposure indices, activity-specific water contact, no individual-level water contact behaviour)
56	Falcone (2022)	Falcone, B; Park, S; Wu, HW; Leenstra, T; Jiz, MA; Jarilla, B; McGarvey, ST; Kurtis, JD; Friedman, JF	Comparison of self-reported and observed water contact measures in Schistosoma japonicum-endemic villages in Leyte, The Philippines	2022	No outcome/wrong outcome measure (self-reported, diagnostic method not microscopy or antigen/antibody detection)
58	Musuva (2021)	Musuva, RM; Odiere, MR; Mwinzi, PNM; Omondi, IO; Rawago, FO; Matendechero, SH; Kittur, N; Campbell, CH; Colley, DG	Unprotected water sources and low latrine coverage are contributing factors to persistent hotspots for schistosomiasis in western Kenya	2021	No exposure/wrong exposure measure (only exposure indices, activity-specific water contact, no individual-level water contact behaviour)
60	Deboni (2021)	De Boni, L; Msimang, V; De Voux, A; Frean, J	Trends in the prevalence of microscopically-confirmed schistosomiasis in the South African public health sector, 2011-2018	2021	No exposure/wrong exposure measure (only exposure indices, activity-specific water contact, no individual-level water contact behaviour)
61	Ojo (2021)	Ojo, JA; Adedokun, SA; Akindele, AA; Olorunfemi, AB; Otutu, OA; Ojurongbe, TA; Thomas, BN; Velavan, TP; Ojurongbe, O	Prevalence of urogenital and intestinal schistosomiasis among school children in South-west Nigeria	2021	No exposure/wrong exposure measure (only exposure indices, activity-specific water contact, no individual-level water contact behaviour)
64	Madex (2021)	MADEX; Spencer, SA; Linder, C; Penney, JMS; Russell, HJ; Hyde, K; Sheehy, C; Reid, A; Andriamasy, EH; Raderalazasoa, GU; Rakotomampianina, DAL; Nandimbiniaina, AM; Ranaivoson, TN; Andrianiaina, A; Cruickshank, SM; Bustinduy, AL; Stothard, JR; Edosoa, GT; Rahetilahy, AM	Five-Year Follow-Up on the Prevalence and Intensity of Infections of Schistosoma mansoni in a Hard-to-Reach District of Madagascar	2021	No exposure/wrong exposure measure (only exposure indices, activity-specific water contact, no individual-level water contact behaviour)
66	Assefa (2021)	Assefa, A; Erko, B; Gundersen, SG; Medhin, G; Berhe, N	Current status of Schistosoma mansoni infection among previously treated rural communities in the Abbey and Didessa Valleys, Western Ethiopia: Implications for sustainable control	2021	No exposure/wrong exposure measure (only exposure indices, activity-specific water contact, no individual-level water contact behaviour)
68	Mazigo (2021)	Mazigo, HD; Uisso, C; Kazyoba, P; Nshala, A; Mwingira, UJ	Prevalence, infection intensity and geographical distribution of schistosomiasis among pre-school and school aged children in villages surrounding Lake Nyasa, Tanzania	2021	No exposure/wrong exposure measure (only exposure indices, activity-specific water contact, no individual-level water contact behaviour)
71	Eyre (2020)	Eyre, MT; Stanton, MC; Macklin, G; Bartonicek, Z; O'Halloran, L; Ombede, DRE; Chuinteu, GD; Stewart, M; LaCourse, EJ; Tchuente, LAT; Stothard, JR	Piloting an integrated approach for estimation of environmental risk of Schistosoma haematobium infections in pre-school-aged children and their mothers at Barombi Kotto, Cameroon	2020	No original data
73	Ramzy (2020)	Ramzy, RMR; Rabiee, A; Abd Elaziz, KM; Campbell, CH; Kittur, N; Colley, DG; Haggag, AA	Test, Treat, Track, Test, and Treat Active Surveillance toward Elimination of Schistosomiasis: A Feasibility Study	2020	No exposure/wrong exposure measure (only exposure indices, activity-specific water contact, no individual-level water contact behaviour)
74	Manz (2020)	Manz, KM; Kroidl, I; Clowes, P; Gerhardt, M; Nyembe, W; Maganga, L; Assisya, W; Ntinginya, NE; Berger, U; Hoelscher, M; Saathoff, E	Schistosoma haematobiuminfection and environmental factors in Southwestern Tanzania: A cross-sectional, population-based study	2020	No exposure/wrong exposure measure (only exposure indices, activity-specific water contact, no individual-level water contact behaviour)
82	Guan (2020)	Guan, Z; Dai, SM; Zhou, J; Ren, XB; Qin, ZQ; Li, YL; Lv, S; Li, SZ; Zhou, XN; Xu, J	Assessment of knowledge, attitude and practices and the analysis of risk factors regarding schistosomiasis among fishermen and boatmen in the Dongting Lake Basin, the People's Republic of China	2020	No exposure/wrong exposure measure (only exposure indices, activity-specific water contact, no individual-level water contact behaviour)
84	Trienekens (2020)	Trienekens, SCM; Faust, CL; Meginnis, K; Pickering, L; Ericsson, O; Nankasi, A; Moses, A; Tukahebwa, EM; Lamberton, PHL	Impacts of host gender on Schistosoma mansoni risk in rural Uganda-A mixed-methods approach	2020	No exposure/wrong exposure measure (only exposure indices, activity-specific water contact, no individual-level water contact behaviour)
85	Elmorshedy (2020)	Elmorshedy, H; Bergquist, R; Fayed, A; Guirguis, W; Abdel-Gawwad, E; Eissa, S; Barakat, R	Elimination of schistosomiasis requires multifactorial diagnostics: evidence from high- and low-prevalence areas in the Nile Delta, Egypt	2020	No outcome/wrong outcome measure (self-reported, diagnostic method not microscopy or antigen/antibody detection)
86	Gaspard (2020)	Gaspard, J; Usey, MM; Fredericks-James, M; Sanchez-Martin, MJ; Atkins, L; Campbell, CH; Corstjens, PLAM; van Dam, GJ; Colley, DG; Secor, WE	Survey of Schistosomiasis in Saint Lucia: Evidence for Interruption of Transmission	2020	Wrong setting (e.g. non-endemic country)
94	Mutsaka-Makuvaza (2019)	Mutsaka-Makuvaza, MJ; Matsena-Zingoni, Z; Katsidzira, A; Tshuma, C; Chin'ombe, N; Zhou, XN; Webster, B; Midzi, N	Urogenital schistosomiasis and risk factors of infection in mothers and preschool children in an endemic district in Zimbabwe	2019	No exposure/wrong exposure measure (only exposure indices, activity-specific water contact, no individual-level water contact behaviour)
99	Martel (2019)	Martel, RA; Osei, BG; Kulinkina, AV; Naumova, EN; Abdulai, AA; Tybor, D; Kosinski, KC	Assessment of urogenital schistosomiasis knowledge among primary and junior high school students in the Eastern Region of Ghana: A cross-sectional study	2019	No exposure/wrong exposure measure (only exposure indices, activity-specific water contact, no individual-level water contact behaviour)
100	Angelo (2019)	Angelo, T; Kinung'hi, SM; Buza, J; Mwanga, JR; Kariuki, HC; Wilson, S	Community knowledge, perceptions and water contact practices associated with transmission of urinary schistosomiasis in an endemic region: a qualitative cross-sectional study	2019	No exposure/wrong exposure measure (only exposure indices, activity-specific water contact, no individual-level water contact behaviour)
110	Nono (2018)	Nono, JK; Kamdem, SD; Netongo, PM; Dabee, S; Schomaker, M; Oumarou, A; Brombacher, F; Moyou-Somo, R	Schistosomiasis Burden and Its Association With Lower Measles Vaccine Responses in School Children From Rural Cameroon	2018	No exposure/wrong exposure measure (only exposure indices, activity-specific water contact, no individual-level water contact behaviour)
113	Macklin (2018)	Macklin, G; Stanton, MC; Tchuem-Tchuente, LA; Stothard, JR	A pilot study using wearable global positioning system data loggers to compare water contact levels: Schistosoma haematobium infection in pre-school-age children (PSAC) and their mothers at Barombi Kotto, Cameroon	2018	No association between exposure and outcome/cannot reconstruct association (no RRs, ORs, HRs reported, lacking data to reconstruct it)
117	M'bra (2018)	M'Bra, RK; Kone, B; Yapi, YG; Silue, KD; Sy, I; Vienneau, D; Soro, N; Cisse, G; Utzinger, J	Risk factors for schistosomiasis in an urban area in northern Cote d'Ivoire	2018	No exposure/wrong exposure measure (only exposure indices, activity-specific water contact, no individual-level water contact behaviour)
119	Noriode (2018)	Noriode, RM; Idowu, ET; Otubanjo, OA; Mafe, MA	Urinary schistosomiasis in school aged children of two rural endemic communities in Edo State, Nigeria	2018	No exposure/wrong exposure measure (only exposure indices, activity-specific water contact, no individual-level water contact behaviour)
120	Christensen (2018)	Christensen, EE; Taylor, M; Zulu, SG; Lillebo, K; Gundersen, SG; Holmen, S; Kleppa, E; Vennervald, BJ; Ndhlovu, PD; Kjetland, EF	Seasonal variations in Schistosoma haematobium egg excretion in school-age girls in rural KwaZulu-Natal Province, South Africa	2018	No association between exposure and outcome/cannot reconstruct association (no RRs, ORs, HRs reported, lacking data to reconstruct it)
123	Hurlimann (2018)	Hurlimann, E; Silue, KD; Zouzou, F; Ouattara, M; Schmidlin, T; Yapi, RB; Houngbedji, CA; Dongo, K; Kouadio, BA; Kone, S; Bonfoh, B; N'Goran, EK; Utzinger, J; Acka-Douabele, CA; Raso, G	Effect of an integrated intervention package of preventive chemotherapy, community-led total sanitation and health education on the prevalence of helminth and intestinal protozoa infections in Cote d'Ivoire	2018	No exposure/wrong exposure measure (only exposure indices, activity-specific water contact, no individual-level water contact behaviour)
124	Tanser (2018)	Tanser, F; Azongo, DK; Vandormael, A; Barnighausen, T; Appleton, C	Impact of the scale-up of piped water on urogenital schistosomiasis infection in rural South Africa	2018	No exposure/wrong exposure measure (only exposure indices, activity-specific water contact, no individual-level water contact behaviour)
125	Maseko (2018)	Maseko, TSB; Mkhonta, NR; Masuku, SKS; Dlamini, SV; Fan, CK	Schistosomiasis knowledge, attitude, practices, and associated factors among primary school children in the Siphofaneni area in the Lowveld of Swaziland	2018	No outcome/wrong outcome measure (self-reported, diagnostic method not microscopy or antigen/antibody detection)
129	Said (2017)	Said, K; Hella, J; Knopp, S; Nassoro, T; Shija, N; Aziz, F; Mhimbira, F; Schindler, C; Mwingira, U; Mandalakas, AM; Manji, K; Tanner, M; Utzinger, J; Fenner, L	Schistosoma, other helminth infections, and associated risk factors in preschool-aged children in urban Tanzania	2017	No exposure/wrong exposure measure (only exposure indices, activity-specific water contact, no individual-level water contact behaviour)
135	Gbalegba (2017)	Gbalegba, NGC; Silue, KD; Ba, O; Ba, H; Tian-Bi, NTY; Yapi, GY; Kaba, A; Kone, B; Utzinger, J; Koudou, BG	Prevalence and seasonal transmission of Schistosoma haematobium infection among school-aged children in Kaedi town, southern Mauritania	2017	No association between exposure and outcome/cannot reconstruct association (no RRs, ORs, HRs reported, lacking data to reconstruct it)
138	Atalabi (2017)	Atalabi, TE; Adubi, TO; Lawal, U	Rapid mapping of urinary schistosomiasis: An appraisal of the diagnostic efficacy of some questionnaire-based indices among high school students in Katsina State, northwestern Nigeria	2017	No outcome/wrong outcome measure (self-reported, diagnostic method not microscopy or antigen/antibody detection)
139	Molvik (2017)	Molvik, M; Helland, E; Zulu, SG; Kleppa, E; Lillebo, K; Gundersen, SG; Kvalsvig, JD; Taylor, M; Kjetland, EF; Vennervald, BJ	Co-infection with Schistosoma haematobium and soil-transmitted helminths in rural South Africa	2017	No exposure/wrong exposure measure (only exposure indices, activity-specific water contact, no individual-level water contact behaviour)
141	Santos (2017)	Santos, AD; Silva, J; Lima, AC; Santos, M; Lima, S; Amor, M; Santos, C; Vasconcelos, A; Dolabella, S; Araujo, KCGM	Spatial analysis of the prevalence of schistosomiasis in an endemic coastal area in north-eastern Brazil	2017	No exposure/wrong exposure measure (only exposure indices, activity-specific water contact, no individual-level water contact behaviour)
142	Sakari (2017)	Sakari, SSW; Mbugua, AK; Mkoji, GM	Prevalence of Soil-Transmitted Helminthiases and Schistosomiasis in Preschool Age Children in Mwea Division, Kirinyaga South District, Kirinyaga County, and Their Potential Effect on Physical Growth	2017	No association between exposure and outcome/cannot reconstruct association (no RRs, ORs, HRs reported, lacking data to reconstruct it)
143	Pennance (2016)	Pennance, T; Person, B; Muhsin, MA; Khamis, AN; Muhsin, J; Khamis, IS; Mohammed, KA; Kabole, F; Rollinson, D; Knopp, S	Urogenital schistosomiasis transmission on Unguja Island, Zanzibar: characterisation of persistent hot-spots	2016	No exposure/wrong exposure measure (only exposure indices, activity-specific water contact, no individual-level water contact behaviour)
144	Cabello (2016)	Cabello, RKSAA; Beck, LCNH; Massara, CL; Murta, FLG; Guimaraes, RJPS; Pieri, OS; Schall, VT; Favre, TC	Schistosoma mansoni infection and related knowledge among schoolchildren in an endemic area of Minas Gerais, Brazil, prior to educational actions	2016	No exposure/wrong exposure measure (only exposure indices, activity-specific water contact, no individual-level water contact behaviour)
145	Traore (2016)	Traore, I; Karthe, D; Sie, A; Coulibaly, V; Kappas, M	Influence of air temperature on children water contacts with respect to schistosomiasis transmission risk in the Sourou Valley, Burkina Faso	2016	No exposure/wrong exposure measure (only exposure indices, activity-specific water contact, no individual-level water contact behaviour)
147	Galappaththi-Arachchige (2016)	Galappaththi-Arachchige, HN; Hegertun, IEA; Holmen, S; Qvigstad, E; Kleppa, E; Sebitloane, M; Ndhlovu, PD; Vennervald, BJ; Gundersen, SG; Taylor, M; Kjetland, EF	Association of Urogenital Symptoms with History of Water Contact in Young Women in Areas Endemic for S. haematobium. A Cross-Sectional Study in Rural South Africa	2016	No exposure/wrong exposure measure (only exposure indices, activity-specific water contact, no individual-level water contact behaviour)
150	Moyo (2016)	Moyo, VB; Changadeya, W; Chiotha, S; Sikawa, D	Urinary schistosomiasis among preschool children in Malengachanzi, Nkhotakota District, Malawi: Prevalence and risk factors	2016	No exposure/wrong exposure measure (only exposure indices, activity-specific water contact, no individual-level water contact behaviour)
151	Fuhrimann (2016)	Fuhrimann, S; Winkler, MS; Kabatereine, NB; Tukahebwa, EM; Halage, AA; Rutebemberwa, E; Medlicott, K; Schindler, C; Utzinger, J; Cisse, G	Risk of Intestinal Parasitic Infections in People with Different Exposures to Wastewater and Fecal Sludge in Kampala, Uganda: A Cross-Sectional Study	2016	No exposure/wrong exposure measure (only exposure indices, activity-specific water contact, no individual-level water contact behaviour)
159	Cao (2015)	Cao, CL; Bao, ZP; Li, SZ; Wei, WY; Yi, P; Yu, Q; Zhu, HQ; Xu, J; Guo, JG; Feng, Z	Schistosomiasis in a migrating population in the lake region of China and its potential impact on control operation	2015	No exposure/wrong exposure measure (only exposure indices, activity-specific water contact, no individual-level water contact behaviour)
173	Nagi (2014)	Nagi, S; Chadeka, EA; Sunahara, T; Mutungi, F; Justin, YKD; Kaneko, S; Ichinose, Y; Matsumoto, S; Njenga, SM; Hashizume, M; Shimada, M; Hamano, S	Risk Factors and Spatial Distribution of Schistosoma mansoni Infection among Primary School Children in Mbita District, Western Kenya	2014	No exposure/wrong exposure measure (only exposure indices, activity-specific water contact, no individual-level water contact behaviour)
175	Yapi (2014)	Yapi, RB; Hurlimann, E; Houngbedji, CA; Ndri, PB; Silue, KD; Soro, G; Kouame, FN; Vounatsou, P; Furst, T; N'Goran, EK; Utzinger, J; Raso, G	Infection and Co-infection with Helminths and Plasmodium among School Children in Cote d'Ivoire: Results from a National Cross-Sectional Survey	2014	No association between exposure and outcome/cannot reconstruct association (no RRs, ORs, HRs reported, lacking data to reconstruct it)
177	Poole (2014)	Poole, H; Terlouw, DJ; Naunje, A; Mzembe, K; Stanton, M; Betson, M; Lallo, DG; Stothard, JR	Schistosomiasis in pre-school-age children and their mothers in Chikhwawa district, Malawi with notes on characterization of schistosomes and snails	2014	No exposure/wrong exposure measure (only exposure indices, activity-specific water contact, no individual-level water contact behaviour)
178	Ivoke (2014)	Ivoke, N; Ivoke, ON; Nwani, CD; Ekeh, FN; Asogwa, CN; Atama, CI; Eyo, JE	Prevalence and transmission dynamics of Schistosoma haematobium infection in a rural community of southwestern Ebonyi State, Nigeria	2014	No association between exposure and outcome/cannot reconstruct association (no RRs, ORs, HRs reported, lacking data to reconstruct it)
179	Senghor (2014)	Senghor, B; Diallo, A; Sylla, SN; Doucoure, S; Ndiath, MO; Gaayeb, L; Djuikwo-Teukeng, FF; Ba, CT; Sokhna, C	Prevalence and intensity of urinary schistosomiasis among school children in the district of Niakhar, region of Fatick, Senegal	2014	No exposure/wrong exposure measure (only exposure indices, activity-specific water contact, no individual-level water contact behaviour)
183	Betson (2013)	Betson, M; Sousa-Figueiredo, JC; Kabatereine, NB; Stothard, JR	New Insights into the Molecular Epidemiology and Population Genetics of Schistosoma mansoni in Ugandan Pre-school Children and Mothers	2013	No exposure/wrong exposure measure (only exposure indices, activity-specific water contact, no individual-level water contact behaviour)
184	Meurs (2013)	Meurs, L; Mbow, M; Boon, N; van den Broeck, F; Vereecken, K; Dieye, TN; Abatih, E; Huyse, T; Mboup, S; Polman, K	Micro-Geographical Heterogeneity in Schistosoma mansoni and S. haematobium Infection and Morbidity in a Co-Endemic Community in Northern Senegal	2013	No exposure/wrong exposure measure (only exposure indices, activity-specific water contact, no individual-level water contact behaviour)
185	Matoso (2013)	Matoso, LF; Oliveira-Prado, R; Abreu, MNS; Fujiwara, RT; LoVerde, PT; Kloos, H; Gazzinelli, A; Correa-Oliveira, R	Longitudinal analysis of antigen specific response in individuals with Schistosoma mansoni infection in an endemic area of Minas Gerais, Brazil	2013	No outcome/wrong outcome measure (self-reported, diagnostic method not microscopy or antigen/antibody detection)
198	Elmadhoun (2013)	Elmadhoun, WMY; Msmar, AHH; Elnoby, OAE; Noor, SKM; Suliman, AA; Bushara, SOE	Situation analysis of schistosomiasis and soil-transmitted helminthes in River Nile State, Sudan	2013	No exposure/wrong exposure measure (only exposure indices, activity-specific water contact, no individual-level water contact behaviour)
201	Seto (2012)	Seto, EYW; Sousa-Figueiredo, JC; Betson, M; Byalero, C; Kabatereine, NB; Stothard, JR	Patterns of intestinal schistosomiasis among mothers and young children from Lake Albert, Uganda: water contact and social networks inferred from wearable global positioning system dataloggers	2012	No association between exposure and outcome/cannot reconstruct association (no RRs, ORs, HRs reported, lacking data to reconstruct it)
202	Bogoch (2012)	Bogoch, II; Andrews, JR; Ephraim, RK; Utzinger, J	Simple questionnaire and urine reagent strips compared to microscopy for the diagnosis of Schistosoma haematobium in a community in northern Ghana	2012	No exposure/wrong exposure measure (only exposure indices, activity-specific water contact, no individual-level water contact behaviour)
203	Ekpo (2012)	Ekpo, UF; Alabi, OM; Oluwole, AS; Sam-Wobo, SO	Schistosoma haematobium infections in preschool children from two rural communities in Ijebu East, south-western Nigeria	2012	No exposure/wrong exposure measure (only exposure indices, activity-specific water contact, no individual-level water contact behaviour)
207	Kloos (2012)	Kloos, H; Quites, HFO; Oliveira, RC; LoVerde, P; Gazzinelli, A	Rural electrification in Brazil and implications for schistosomiasis transmission: a preliminary study in a rural community in Minas Gerais State, Brazil	2012	No association between exposure and outcome/cannot reconstruct association (no RRs, ORs, HRs reported, lacking data to reconstruct it)
216	Sow (2011)	Sow, S; de Vlas, SJ; Stelma, F; Vereecken, K; Gryseels, B; Polman, K	The contribution of water contact behavior to the high Schistosoma mansoni Infection rates observed in the Senegal River Basin	2011	No association between exposure and outcome/cannot reconstruct association (no RRs, ORs, HRs reported, lacking data to reconstruct it)
218	Sarvel (2011)	Sarvel, AK; Oliveira, AA; Silva, AR; Lima, ACL; Katz, N	Evaluation of a 25-Year-Program for the Control of Schistosomiasis Mansoni in an Endemic Area in Brazil	2011	No association between exposure and outcome/cannot reconstruct association (no RRs, ORs, HRs reported, lacking data to reconstruct it)
219	Dabo (2011)	Dabo, A; Badawi, HM; Bary, B; Doumbo, OK	Urinary schistosomiasis among preschool-aged children in Sahelian rural communities in Mali	2011	No exposure/wrong exposure measure (only exposure indices, activity-specific water contact, no individual-level water contact behaviour)
221	Samie (2010)	Samie, A; Nchachi, DJ; Obi, CL; Igumbor, EO	Prevalence and temporal distribution of Schistosoma haematobium infections in the Vhembe district, Limpopo Province, South Africa	2010	No exposure/wrong exposure measure (only exposure indices, activity-specific water contact, no individual-level water contact behaviour)
227	Pereira (2010)	Pereira, WR; Kloos, H; Crawford, SB; Velasquez-Melendez, JG; Matoso, LF; Fujiwara, RT; Cancado, GGL; LoVerde, PT; Correa-Oliveira, R; Gazzinelli, A	Schistosoma mansoni infection in a rural area of the Jequitinhonha Valley, Minas Gerais, Brazil: Analysis of exposure risk	2010	No outcome/wrong outcome measure (self-reported, diagnostic method not microscopy or antigen/antibody detection)
230	Sarkinfada (2009)	Sarkinfada, F; Oyebanji, AA; Sadiq, IA; Ilyasu, Z	Urinary schistosomiasis in the Danjarima community in Kano, Nigeria	2009	No exposure/wrong exposure measure (only exposure indices, activity-specific water contact, no individual-level water contact behaviour)
233	Li (2009)	Li, SZ; Luz, A; Wang, XH; Xu, LL; Wang, Q; Qian, YJ; Wu, XH; Guo, JG; Xia, G; Wang, LY; Zhou, XN	Schistosomiasis in China: acute infections during 2005-2008	2009	No exposure/wrong exposure measure (only exposure indices, activity-specific water contact, no individual-level water contact behaviour)
247	Ndassa (2007)	Ndassa, A; Mimpfoundi, R; Gake, B; Martin, MVP; Poste, B	Risk factors for human schistosomiasis in the Upper Benue valley, in northern Cameroon	2007	No exposure/wrong exposure measure (only exposure indices, activity-specific water contact, no individual-level water contact behaviour)
249	Seto (2007)	Seto, EYW; Knapp, F; Zhong, B; Yang, CH	The use of a vest equipped with a global positioning system to assess water-contact patterns associated with schistosomiasis	2007	No outcome/wrong outcome measure (self-reported, diagnostic method not microscopy or antigen/antibody detection)
255	Satayathum (2006)	Satayathum, SA; Muchiri, EM; Ouma, JH; Whalen, CC; King, CH	Factors affecting infection or reinfection with Schistosoma haematobium in coastal Kenya: Survival analysis during a nine-year, school-based treatment program	2006	No exposure/wrong exposure measure (only exposure indices, activity-specific water contact, no individual-level water contact behaviour)
256	Odogwu (2006)	Odogwu, SE; Ramamurthy, NK; Kabatereine, NB; Kazibwe, F; Tukahebwa, E; Webster, JP; Fenwick, A; Stothard, JR	Schistosoma mansoni in infants (aged < 3 years) along the Ugandan shoreline of Lake Victoria	2006	No exposure/wrong exposure measure (only exposure indices, activity-specific water contact, no individual-level water contact behaviour)
257	Payne (2006)	Payne, G; Carabin, H; Tallo, V; Alday, P; Gonzalez, R; Joseph, L; Olveda, R; McGarvey, ST	Concurrent comparison of three water contact measurement tools in four endemic villages of the Philippines. The schistosomiasis transmission ecology in the Philippines project (STEP)	2006	No outcome/wrong outcome measure (self-reported, diagnostic method not microscopy or antigen/antibody detection)
258	Kloos (2006)	Kloos, H; Rodrigues, JCAP; Pereira, WR; Velasquez-Melendez, G; LoVerde, P; Oliveira, RC; Gazzinelli, A	Combined methods for the study of water contact behavior in a rural schistosomiasis-endemic area in Brazil	2006	No outcome/wrong outcome measure (self-reported, diagnostic method not microscopy or antigen/antibody detection)
260	Gazzinelli (2006)	Gazzinelli, A; Hightower, A; LoVerde, PT; Haddad, JPA; Pereira, WR; Bethony, J; Correa-Oliveira, R; Kloos, H	The spatial distribution of Schistosoma mansoni infection before and after chemotherapy in the Jequitinhonha Valley in Brazil	2006	No original data
264	Hu (2005)	Hu, GH; Hu, J; Song, KY; Lin, DD; Zhang, J; Cao, CL; Xu, J; Li, D; Jiang, WS	The role of health education and health promotion in the control of schistosomiasis: experiences from a 12-year intervention study in the Poyang Lake area	2005	No exposure/wrong exposure measure (only exposure indices, activity-specific water contact, no individual-level water contact behaviour)
267	Coulibaly (2004)	Coulibaly, G; Diallo, M; Madsen, H; Dabo, A; Traore, M; Keita, S	Comparison of schistosome transmission in a single- and a double-cropped area in the rice irrigation scheme, 'Office du Niger', Mali	2004	No outcome/wrong outcome measure (self-reported, diagnostic method not microscopy or antigen/antibody detection)
270	Acosta (2004)	Acosta, LP; McManus, DP; Aligui, GDL; Olveda, RM; Tiu, WU	Antigen-specific antibody isotype patterns to Schistosoma japonicum recombinant and native antigens in a defined population in Leyte, The Philippines	2004	No exposure/wrong exposure measure (only exposure indices, activity-specific water contact, no individual-level water contact behaviour)
272	Tan (2004)	Tan, HZ; Yang, MX; Wu, ZG; Zhou, J; Liu, AZ; Li, SQ; Yang, TB; Zhou, YB; Sun, ZQ	Rapid screening method for Schistosoma japonicum infection using questionnaires in flood area of the People's Republic of China	2004	No exposure/wrong exposure measure (only exposure indices, activity-specific water contact, no individual-level water contact behaviour)
273	Graeff-Teixeira (2004)	Graeff-Teixeira, C; Valar, C; de Moraes, CK; Salvany, AM; Brum, CD; Maurer, RL; Ben, R; Mardini, LBFL; Jobim, MB; do Amaral, RS	The initial epidemiological studies in the low endemicity schistosomiasis area in Esteio, Rio Grande do Sul, the southernmost Brazilian state, 1997 to 2000	2004	No exposure/wrong exposure measure (only exposure indices, activity-specific water contact, no individual-level water contact behaviour)
275	Osada (2003)	Osada, Y; Anyan, WK; Boamah, D; Otchere, J; Quartey, J; Asigbee, JR; Bosompem, KM; Kojima, S; Ohta, N	The antibody responses to adult-worm antigens of Schistosoma haematobium, among infected and resistant individuals from an endemic community in southern Ghana	2003	No outcome/wrong outcome measure (self-reported, diagnostic method not microscopy or antigen/antibody detection)
276	Shen (2003)	Shen, L; Zhang, ZS; Wu, HW; Weir, RE; Xie, ZW; Hu, LS; Chen, SZ; Ji, MJ; Su, C; Zhang, Y; Bickle, QD; Cousens, SN; Taylor, MG; Wu, GL	IFN-gamma is associated with risk of Schistosoma japonicum infection in China	2003	No exposure/wrong exposure measure (only exposure indices, activity-specific water contact, no individual-level water contact behaviour)
277	Chimbari (2003)	Chimbari, MJ; Dhlomo, E; Mwadiwa, E; Mubila, L	Transmission of schistosomiasis in Kariba, Zimbabwe, and a cross-sectional comparison of schistosomiasis prevalences and intensities in the town with those in Siavonga in Zambia	2003	No exposure/wrong exposure measure (only exposure indices, activity-specific water contact, no individual-level water contact behaviour)
278	Sow (2003)	Sow, S; de Vlas, SJ; Mbaye, A; Polman, K; Gryseels, B	Low awareness of intestinal schistosomiasis in northern Senegal after 7 years of health education as part of intense control and research activities	2003	No exposure/wrong exposure measure (only exposure indices, activity-specific water contact, no individual-level water contact behaviour)
284	Brouwer (2003)	Brouwer, KC; Ndhlovu, PD; Wagatsuma, Y; Munatsi, A; Shiff, CJ	Epidemiological assessment of Schistosoma haematobium induced kidney and bladder pathology in rural Zimbabwe	2003	No outcome/wrong outcome measure (self-reported, diagnostic method not microscopy or antigen/antibody detection)
285	Scott (2003)	Scott, JT; Diakhate, M; Vereecken, K; Fall, A; Diop, M; Ly, A; De Clercq, D; de Vlas, SJ; Berkvens, D; Kestens, L; Gryseels, B	Human water contacts patterns in Schistosoma mansoni epidemic foci in northern Senegal change according to age, sex and place of residence, but are not related to intensity of infection	2003	No outcome/wrong outcome measure (self-reported, diagnostic method not microscopy or antigen/antibody detection)
286	Acosta (2002)	Acosta, LP; Aligui, GDL; Tiu, WU; McManus, DP; Olveda, RM	Immune correlate study on human Schistosoma japonicum in a well-defined population in Leyte, Philippines: I. Assessment of 'resistance' versus 'susceptibility' to S-japonicum infection	2002	No exposure/wrong exposure measure (only exposure indices, activity-specific water contact, no individual-level water contact behaviour)
290	Karanja (2002)	Karanja, DMS; Hightower, AW; Colley, DG; Mwinzi, PNM; Galil, K; Andove, J; Secor, WE	Resistance to reinfection with Schistosoma mansoni in occupationally exposed adults and effect of HIV-1 co-infection on susceptibility to schistosomiasis: a longitudinal study	2002	No exposure/wrong exposure measure (only exposure indices, activity-specific water contact, no individual-level water contact behaviour)
293	Disch (2002)	Disch, J; Katz, N; Silva, YPE; Viana, LD; Andrade, MO; Rabello, A	Factors associated with Schistosoma mansoni infection 5 years after selective treatment in a low endemic area in Brazil	2002	No association between exposure and outcome/cannot reconstruct association (no RRs, ORs, HRs reported, lacking data to reconstruct it)
295	Erko (2002)	Erko, B; Medhin, G; Berhe, N; Abebe, F; Gebre-Michael, T; Gundersen, SG	Epidemiological studies on intestinal schistosomiasis in Wondo Genet, southern Ethiopia	2002	No exposure/wrong exposure measure (only exposure indices, activity-specific water contact, no individual-level water contact behaviour)
301	Friedman (2001)	Friedman, JF; Kurtis, JD; McGarvey, ST; Fraga, AL; Silveira, A; Pizziolo, V; Gazzinelli, G; LoVerde, P; Correa-Oliveira, R	Comparison of self-reported and observed water contact in an S-mansoni endemic village in Brazil	2001	No outcome/wrong outcome measure (self-reported, diagnostic method not microscopy or antigen/antibody detection)
303	Gazzinelli (2001)	Gazzinelli, A; Bethony, J; Fraga, LA; LoVerde, PT; Correa-Oliveira, R; Kloos, H	Exposure to Schistosoma mansoni infection in a rural area of Brazil. I: Water contact	2001	No outcome/wrong outcome measure (self-reported, diagnostic method not microscopy or antigen/antibody detection)
304	Bethony (2001)	Bethony, J; Williams, JT; Kloos, H; Blangero, J; Alves-Fraga, L; Buck, G; Michalek, A; Williams-Blangero, S; LoVerde, PT; Correa-Oliveira, R; Gazzinelli, A	Exposure to Schistosoma mansoni infection in a rural area in Brazil. II: Household risk factors	2001	No association between exposure and outcome/cannot reconstruct association (no RRs, ORs, HRs reported, lacking data to reconstruct it)
310	Ernould (2000)	Ernould, JC; Kaman, AK; Labbo, R; Couret, D; Chippaux, JP	Recent urban growth and urinary schistosomiasis in Niamey, Niger	2000	No exposure/wrong exposure measure (only exposure indices, activity-specific water contact, no individual-level water contact behaviour)
313	Abdel-Wahab (2000)	Abdel-Wahab, MF; Esmat, G; Medhat, E; Narooz, S; Ramzy, I; El-Boraey, Y; Strickland, GT	The epidemiology of schistosomiasis in Egypt: Menofia Governorate	2000	No original data
314	Nooman (2000)	Nooman, ZM; Hasan, AH; Waheeb, Y; Mishriky, AM; Ragheb, M; Abu-Saif, AN; Abaza, SM; Serwah, AA; El-Gohary, A; Saad, A; El-Sayed, M; Fouad, M	The epidemiology of schistosomiasis in Egypt: Ismailia governorate	2000	No original data
315	El-Hawey (2000)	El-Hawey, AM; Amr, MM; Abdel-Rahman, AH; El-Ibiary, SA; Agina, AM; Abdel-Hafez, MA; Waheeb, AA; Hussein, MH; Strickland, GT	The epidemiology of schistosomiasis in Egypt: Gharbia Governorate	2000	No original data
319	Woolhouse (2000)	Woolhouse, MEJ; Mutapi, F; Ndhlovu, PD; Chandiwana, SK; Hagan, P	Exposure, infection and immune responses to Schistosoma haematobium in young children	2000	No association between exposure and outcome/cannot reconstruct association (no RRs, ORs, HRs reported, lacking data to reconstruct it)
322	Li (1999)	Li, YS; Sleigh, AC; Ross, AGP; Li, Y; Williams, GM; Forsyth, SJ; Tanner, M; McManus, DP	A 2-year prospective study in China provides epidemiological evidence for resistance in humans to re-infection with Schistosoma japonicum	1999	No exposure/wrong exposure measure (only exposure indices, activity-specific water contact, no individual-level water contact behaviour)
323	Okoli (1999)	Okoli, EI; Odaibo, AB	Urinary schistosomiasis among schoolchildren in Ibadan, an urban community in south-western Nigeria	1999	No association between exposure and outcome/cannot reconstruct association (no RRs, ORs, HRs reported, lacking data to reconstruct it)
325	Ross (1998)	Ross, AGP; Sleigh, AC; Li, YS; Williams, GM; Waine, GJ; Forsyth, SJ; Li, Y; Hartel, GF; McManus, DP	Measuring exposure to S-japonicum in China. II. Activity diaries, pathways to infection and immunological correlates	1998	No exposure/wrong exposure measure (only exposure indices, activity-specific water contact, no individual-level water contact behaviour)
327	Ross (1998)	Ross, AGP; Sleigh, AC; Li, YS; Williams, GM; Li, Y; Waine, GJ; Tang, GT; Forsyth, SJ; McManus, DP	Epidemiological identification of Chinese individuals putatively susceptible or insusceptible to Schistosoma japonicum: a prelude to immunogenetic study of human resistance to Asian schistosomiasis	1998	No association between exposure and outcome/cannot reconstruct association (no RRs, ORs, HRs reported, lacking data to reconstruct it)
329	Medhat (1998)	Medhat, A; Shehata, M; Bucci, K; Mohamed, S; Dief, ADE; Badary, S; Galal, H; Nafeh, M; King, CL	Increased interleukin-4 and interleukin-5 production in response to Schistosoma haematobium adult worm antigens correlates with lack of reinfection after treatment	1998	No exposure/wrong exposure measure (only exposure indices, activity-specific water contact, no individual-level water contact behaviour)
338	Hammad (1997)	Hammad, TA; Gabr, NS; Hussein, MH; Orieby, A; Shawky, E; Strickland, GT	Determinants of infection with schistosomiasis Haematobia using logistic regression	1997	No original data
348	Akogun (1996)	Akogun, OB; Akogun, MK	Human behaviour, water usage and schistosomiasis transmission in a small settlement near Yola, Nigeria	1996	No association between exposure and outcome/cannot reconstruct association (no RRs, ORs, HRs reported, lacking data to reconstruct it)
350	Rabello (1995)	RABELLO, ALT; GARCIA, MMA; DASILVA, RAP; ROCHA, RS; CHAVES, A; KATZ, N	HUMORAL IMMUNE-RESPONSES IN ACUTE SCHISTOSOMIASIS-MANSONI - RELATION TO MORBIDITY	1995	No exposure/wrong exposure measure (only exposure indices, activity-specific water contact, no individual-level water contact behaviour)
356	Muthami (1995)	MUTHAMI, LN; KATSIVO, MN; KINOTI, SN; OMONDI, O; KARAMA, M; KARUMBA, P; KINGORI, F; KIMANI, S	PATTERN OF SCHISTOSOMA-MANSONI INFECTION AFTER INTERVENTION IN MWEA IRRIGATION SCHEME IN KENYA	1995	No exposure/wrong exposure measure (only exposure indices, activity-specific water contact, no individual-level water contact behaviour)
371	Cutrim (1992)	CUTRIM, RNM; COURA, JR	SCHISTOSOMIASIS-MANSONI IN 3 LOCALITIES OF WESTERN LOWLAND OF THE STATE OF MARANHAO BEFORE AND AFTER MASS TREATMENTS	1992	No exposure/wrong exposure measure (only exposure indices, activity-specific water contact, no individual-level water contact behaviour)
372	Kabatereine (1992)	KABATEREINE, NB; ARIHO, C; CHRISTENSEN, NO	SCHISTOSOMA-MANSONI IN PACHWACH, NEBBI-DISTRICT, UGANDA, 40 YEARS AFTER NELSON	1992	No association between exposure and outcome/cannot reconstruct association (no RRs, ORs, HRs reported, lacking data to reconstruct it)
374	Martinprevel (1992)	MARTINPREVEL, Y; BERTEAU, F; BOUYSSOU, M; RIPERT, C; PINDER, M	AN EPIDEMIOLOGIC-STUDY OF A SCHISTOSOMA-INTERCALATUM FOCUS IN SOUTH-EAST GABON	1992	No association between exposure and outcome/cannot reconstruct association (no RRs, ORs, HRs reported, lacking data to reconstruct it)
375	Khallaayoune (1992)	KHALLAAYOUNE, K; LAAMRANI, H	SEASONAL PATTERNS IN THE TRANSMISSION OF SCHISTOSOMA-HAEMATOBIUM IN ATTAOUIA, MOROCCO	1992	No exposure/wrong exposure measure (only exposure indices, activity-specific water contact, no individual-level water contact behaviour)
377	Elmalatawy (1992)	ELMALATAWY, A; ELHABASHY, A; LECHINE, N; DIXON, H; DAVIS, A; MOTT, KE	SELECTIVE-POPULATION CHEMOTHERAPY AMONG SCHOOLCHILDREN IN BEHEIRA GOVERNORATE - THE UNICEF ARAB REPUBLIC OF EGYPT WHO SCHISTOSOMIASIS CONTROL PROJECT	1992	No exposure/wrong exposure measure (only exposure indices, activity-specific water contact, no individual-level water contact behaviour)
379	Coura (1992)	COURA, JR; CONCEICAO, MJ; DOSSANTOS, ML; DEMENDONCA, ZG; CUTRIM, RNM	CROSS-SECTIONAL AND EVOLUTIVE STUDIES OF SCHISTOSOMIASIS-MANSONI IN UNTREATED AND MASS TREATED ENDEMIC AREAS IN THE SOUTHEAST AND NORTHEAST OF BRAZIL	1992	No exposure/wrong exposure measure (only exposure indices, activity-specific water contact, no individual-level water contact behaviour)
380	Dias (1992)	DIAS, LCD; JUNIOR, OM; GLASSER, CM; KANAMURA, HY; HOTTA, LK	CONTROL OF SCHISTOSOMIASIS-MANSONI IN A LOW TRANSMISSION AREA	1992	Study not in English
386	Ofoezie (1991)	OFOEZIE, IE; IMEVBORE, AMA; BALOGUN, MO; OGUNKOYA, OO; ASAOLU, SO	A STUDY OF AN OUTBREAK OF SCHISTOSOMIASIS IN 2 RESETTLEMENT VILLAGES NEAR ABEOKUTA, OGUN STATE, NIGERIA	1991	No exposure/wrong exposure measure (only exposure indices, activity-specific water contact, no individual-level water contact behaviour)
394	Ukam (2020)	Ukam, Usang Anok; Imalele, Edema Enogiomwan; Offiong, Effanga Emmanuel; Chinyere, Osondu-Anyanwu	Prevalence of Human Intestinal Helminthic Infections among School-Age Children in Calabar, Cross River State, Nigeria	2020	No exposure/wrong exposure measure (only exposure indices, activity-specific water contact, no individual-level water contact behaviour)
399	Sousa (2020)	Sousa, Mariana Silva; Pinheiro, Marta Cristhiany Cunha; Ramos J√∫nior, Alberto Novaes; Silva Filho, Jose Damiao da; Bezerra, Fernando Schemelzer Moraes	Epidemiology and predictors of occurrence of SCHISTOSOMA MANSONI infection in a low-endemicity area in northeast Brazil	2020	No exposure/wrong exposure measure (only exposure indices, activity-specific water contact, no individual-level water contact behaviour)
403	Wepnje (2019)	Wepnje, Godlove Bunda; Anchang-Kimbi, Judith Kuoh; Leopold, Gustave Lehman; Kimbi, Helen Kuokuo	Seasonal Pattern and Occurrence of Schistosoma haematobium Egg Excretion among Pregnant Women in Munyenge, South West Region, Cameroon	2019	No exposure/wrong exposure measure (only exposure indices, activity-specific water contact, no individual-level water contact behaviour)
405	Adewoga (2019)	Adewoga, T. O. S.; Akinboade, O. A.; Emikpe, B. O.; Morenikeji, O.; Sobande, A. I.	Prevalence and Intensity of Urinary Schistosomiasis in School-age Children in Yewa North Local Government Area of Ogun State, Nigeria	2019	No exposure/wrong exposure measure (only exposure indices, activity-specific water contact, no individual-level water contact behaviour)
406	Kuete (2019)	Kuete, Thomas; Mbwang, Hugues Ghislain; Nguele, Catherine Menengue; Ekobo, Albert Same	Prevalence of Intestinal Parasitic Infections among Inmates of the New-bell Central Prison, Cameroon	2019	No exposure/wrong exposure measure (only exposure indices, activity-specific water contact, no individual-level water contact behaviour)
420	Zemichaelgizaw (2018)	Zemichael GIZAW; Tsegaye ADANE; Jember AZANAW; Ayenew ADDISU; Daniel HAILE	Childhood intestinal parasitic infection and sanitation predictors in rural Dembiya, northwest Ethiopia	2018	No exposure/wrong exposure measure (only exposure indices, activity-specific water contact, no individual-level water contact behaviour)
424	Silvafilho (2017)	Silva Filho, Jos√© Dami√£o da; Pinheiro, Marta Cristhiany Cunha; Sousa, Mariana Silva; Gomes, Vivian da Silva; Castro, Issis Maria Nogueira de; Ramos J√∫nior, Alberto Novaes; Bezerra, Fernando Schemelzer de Moraes	Detection of schistosomiasis in an area directly affected by the S√£o Francisco River large-scale water transposition project in the Northeast of Brazil	2017	No exposure/wrong exposure measure (only exposure indices, activity-specific water contact, no individual-level water contact behaviour)
445	Julius-Esiza (2015)	Julius-E SIZA; Godfrey-M KAATANO; Jong-Yil CHAI; Keeseon-S EOM; Han-Jong RIM; Tai-Soon YONG; Duk-Young MIN; Su-Young CHANG; Yunsuk KO; John-M CHANGALUCHA	Prevalence of Schistosomes and Soil-Transmitted Helminths among Schoolchildren in Lake Victoria Basin, Tanzania	2015	No exposure/wrong exposure measure (only exposure indices, activity-specific water contact, no individual-level water contact behaviour)
446	Godfrey-Mkaatano (2015)	Godfrey-M KAATANO; Julius-E SIZA; Joseph-R MWANGA; Duk-Yong MIN; Tai-Soon YONG; Jong-Yil CHAI; Yunsuk KO; Su-Young CHANG; Cyril-M KULLAYA; Han-Jong RIM; John-M CHANGALUCHA; Keeseon-S EOM	Integrated Schistosomiasis and Soil-Transmitted Helminthiasis Control over Five Years on Kome Island, Tanzania	2015	No exposure/wrong exposure measure (only exposure indices, activity-specific water contact, no individual-level water contact behaviour)
462	Chaula (2013)	Chaula, Simon A; Tarimo, Donath S	Impact of Praziquantel Mass Drug Administration Campaign on Prevalence and Intensity of Schistosoma haemamtobium Check for this Species in other Resources among Schoolchildren in Bahi District; Tanzania	2013	No exposure/wrong exposure measure (only exposure indices, activity-specific water contact, no individual-level water contact behaviour)
472	Celestine-Chidiogbonna (2012)	Celestine-Chidi OGBONNA; Geme-Urge DORI; Emeka-Innocent NWEZE; Gilbert MUONEKE; Innocent-Ejike NWANKWO; Nkiru AKPUTA	Comparative analysis of urinary schistosomiasis among primary school children and rural farmers in Obollo-Eke, Enugu State, Nigeria: implications for control	2012	No exposure/wrong exposure measure (only exposure indices, activity-specific water contact, no individual-level water contact behaviour)
477	Adefioye (2011)	Adefioye, Olusegun A; Efunshile, Akinwale M; Ojurongbe, Olusola; Akindele, Akeem A; Adewuyi, Isaac K; Bolaji, Oloyede S; Adedokun, Samuel A; Adeyeba, Adegboyega O	Intestinal helminthiasis among school children in Ilie, Osun State, Southwest, Nigeria	2011	No exposure/wrong exposure measure (only exposure indices, activity-specific water contact, no individual-level water contact behaviour)
487	Hai-Yingchen (2010)	Hai-ying CHEN; Guang-han HU; Kuang-yu SONG; Zhi-wei XIONG; Bao-ping WAN; Ping-yi YANG; Jia HU; Guo-hua PENG; Wei-Chen HU; Guo-Lan FU	Study on an intervention model of "schools without infected students with schistosoma japonica" in heavy endemic areas	2010	Study not in English
489	Yiyi (2010)	Yiyi LI; Jun LI; Zhong HE; Zhiming XIA; Zhengyuan ZHAO	Study on risk factors of newly emerging advanced patients with schistosomiasis japonica in Dongting Lake regions	2010	Study not in English
510	Guimar√£es (2006)	Guimar√£es, Isabel C. S; Tavares-Neto, Jos√©	Transmiss√£o urbana de esquistossomose em crian√ßas de um bairro de Salvador, Bahia	2006	Study not in English
517	Chhakda (2006)	Chhakda, Tep; Muth, Sinuon; Socheat, Duong; Odermatt, Peter	Intestinal parasites in school-aged children in villages bordering Tonle Sap Lake, Cambodia.	2006	No exposure/wrong exposure measure (only exposure indices, activity-specific water contact, no individual-level water contact behaviour)
519	M (2006)	M.A.M., Nagi	Evaluation of a program for control of schistosoma haematobium Infection in Yemen	2006	No exposure/wrong exposure measure (only exposure indices, activity-specific water contact, no individual-level water contact behaviour)
523	Shouheitakeuchi (2006)	Shouhei Takeuchi; Yuesheng Li; Yongkang He; Huan Zhou; Moji Kazuhiko; Ohtsuka Ryutaro; Chiho Watanabe	BEHAVIORS ASSOCIATED WITH WATER CONTACT AND SCHISTOSOMA JAPONICUM INFECTION IN A RURAL VILLAGE, THE DONGTING LAKE REGION, CHINA	2006	No exposure/wrong exposure measure (only exposure indices, activity-specific water contact, no individual-level water contact behaviour)
526	M (2005)	M.A.M., Nagi	Evaluation of a programme for control of schistosoma haematobium infection in Yemen	2005	No exposure/wrong exposure measure (only exposure indices, activity-specific water contact, no individual-level water contact behaviour)
532	Tomokokisu (2005)	TOMOKO KISU; KIYOSHI SHIRATORI; FRANCIS CALLYST; YUJI ATAKA; EIKO KANEDA; ELISONGUO NGOMUO; RICHARD J. SHAYO; MASAAKI SHIMADA	THE EFFECT OF MEDICATION ON QUESTIONNAIRE ANALYSIS OF CHILDREN WITH SCHISTOSOMA MANSONI INFECTION IN TANZANIA	2005	No association between exposure and outcome/cannot reconstruct association (no RRs, ORs, HRs reported, lacking data to reconstruct it)
541	Xiao-Yanguo (2004)	Xiao-Yan GUO; Na HE; Qing-Wu JIANG	Risk factors associated with reinfection of Schistosoma japonicum	2004	Study not in English
542	Ximenes (2003)	Ximenes, Ricardo; Southgate, Brian; Smith, Peter G; Guimar√§es Neto, Leonardo	Socioeconomic determinants of schistosomiasis in an urban area in the Northeast of Brazil	2003	No outcome/wrong outcome measure (self-reported, diagnostic method not microscopy or antigen/antibody detection)
546	Saadmahmoud (2003)	Saad Mahmoud, Motawea; Mohamed, Soliman; Hosam, El Nemr	Why Schistosomiasis mansoni is still highly pervalent in rural ezbas in Kafr El Sheikh, Egypt?	2003	Full text not available
548	Azazy (2003)	A.A., Azazy; Y.A., Raja'a	Malaria and intestinal parasitosis among children presenting to the Paediatric Centre in Sana'a, Yemen	2003	No exposure/wrong exposure measure (only exposure indices, activity-specific water contact, no individual-level water contact behaviour)
549	Mei-Xiayang (2003)	Mei-xia YANG; Hong-zhuan TAN; Yi-biao ZHOU; Guang-ming TANG; Cong-ya YUN	A study on the screening of high-risk population of schistosomiasis using a quick inquiry discriminant method during the years of disasters	2003	Study not in English
566	Gennanzheng (2001)	Gennan ZHENG; Jiran CHEN; Fukui XU; Changxun XU; Yuntian LI; Xiangshu LI; Yuanshou LU; Xianmin ZHANG	Study on the relationship between flooding and the infection of sc histosoma in the river beach area	2001	Study not in English
568	Ahmad (2000)	Ahmad H., Husein; Ahmad, Hossam El Din; Hassan F., Mohamad; Mamdouh Hanafy, Mahmoud; Hamdy, Abou Zeid; Amir M., Khalil	Environmental survey and the occurrence of some helminthic parasites in Abis 7 and Abis 8, Alexandria	2000	Full text not available
570	Aqkenji (2000)	Aqkenji, T. N; Ayuk, M. A; Dinga, J. S; Ndamukong, K. J. N; Ndoforchu, V. A; Titanji, V. P. K	Infection Pattern of Schistoma Haematobium in Primary School Children of the Kumba Health District; South-West Cameroon	2000	No exposure/wrong exposure measure (only exposure indices, activity-specific water contact, no individual-level water contact behaviour)
573	Soad (1999)	Soad D., El Gency; Ahmed M., Osman; Maged M., Al Sherbiny	Epidemiology and immunodiagnosis of schistosomiasis haematobium in low endemic area in Egypt	1999	No exposure/wrong exposure measure (only exposure indices, activity-specific water contact, no individual-level water contact behaviour)
582	Amal (1998)	Amal E.M., Khairy	Water contact activities and schistosomiasis infection in Menoufia, Nile Delta, Egypt	1998	No association between exposure and outcome/cannot reconstruct association (no RRs, ORs, HRs reported, lacking data to reconstruct it)
583	Amorim (1997)	Amorim, Marcia N; Rabello, Ana; Contreras, Rabindranah Loyola; Katz, Naftale	Epidemiological characteristics of Schistosoma mansoni infection in rural and urban endemic areas of Minas Gerais, Brazil	1997	No exposure/wrong exposure measure (only exposure indices, activity-specific water contact, no individual-level water contact behaviour)
586	Lin (1997)	Lin, D; Zhang, S; Murakami, H; Wu, Z; Totsuya, T; Gu, X; Hu, G; Chen, T; Hu, F; Fei, H	Impact mass chemotherapy with praziquantel on schistosomiasis control in Fanhu village, People's Republic of China.	1997	No exposure/wrong exposure measure (only exposure indices, activity-specific water contact, no individual-level water contact behaviour)
592	Coura-Filho (1996)	Coura-Filho, Pedro; Rocha, Roberto Sena; Lamartine, Marcio; Farah, William C; Resende, Dilermando Fazito; Costa, Jos√© Oswaldo; Katz, Naftale	Control of schistosomiasis mansoni in Ravena (Sabara, State of Minas Gerais, Brazil) through water supply and quadrennial treatments	1996	No exposure/wrong exposure measure (only exposure indices, activity-specific water contact, no individual-level water contact behaviour)
594	Kawther (1996)	Kawther A.M., Fadel	Water contact pattern and urinary schistosomiasis infection in Assiut	1996	Full text not available
603	Mona (1995)	Mona A., Hassanein	Epidemiologic study of schistosomiasis in two rural areas with different topographic characteristics in El-Minia governorate	1995	Full text not available
604	G (1995)	G.M., Sayed	Morbidity of schistosomiasis in relation to family construction [environment] among school children in an Egyptian rural community	1995	Full text not available
608	Wu (1994)	Wu, Z; Shaoji, Z; Pan, B; Hu, L; Wei, R; Gao, Z; Li, J; Uwe, B	Reinfection with Schistosoma japonicum after treatment with praziquantel in Poyang lake region, China.	1994	Full text not available
609	Mohamed (1994)	Mohamed A., Nafeh	Epidemiological study of schistosoma haematobium infection in school children before and after praziquantel therapy in middle Egypt	1994	Full text not available
611	Haile (1994)	Haile, G; Jira, C; Mola, T	Intestinal parasitism among Jiren elementary and junior secondary students in South-Western Ethiopia	1994	Full text not available
624	Coura (1992)	Coura, Jos√© Rodrigues; Concei√ßao, Maria Jos√©; Santos, Mozart Lima dos; Mendon√ßa, Z√©lia Goes de; Cutrim, Raimundo Nonato Martins	Cross-sectional and evolutive studies of schistosomiasis mansoni in untreated and mass treated endemic areas in the southeast and northeast of Brazil	1992	No exposure/wrong exposure measure (only exposure indices, activity-specific water contact, no individual-level water contact behaviour)
631	Al-Madani (1990)	al-Madani, A A; Omar, M S	Human activities leading to contact with water in a schistosomiasis endemic area, southwest Saudi Arabia: preliminary observations.	1990	Full text not available
634	Mingchen (1989)	Ming CHEN; Hongchang YUAN; Qingwu JIANG	STUDY ON THE HUMAN WATER CONTACT AND SOCIOECONOMIC FACTORS IN ENDEMIC AREA OF SCHISTOSOMIASIS JAPONICA	1989	Study not in English
637	Magdi (1988)	Magdi M., Ismail	<The> status of schistosomiasis before and after treatment among school pupils in a village in the Nile Delta, Egypt	1988	Full text not available
639	Amal (1988)	Amal E.M., Khairy	Domestic water supplies and community self-help in Sidi Ghazzi Nile Delta; a strategy for schistosomiasis control Part V- the role of timed canal water contact in human schistosomiasis infection	1988	No exposure/wrong exposure measure (only exposure indices, activity-specific water contact, no individual-level water contact behaviour)
644	Ahmed (1987)	Ahmed M., El Hawey; Said, Abou Taleb; Negm, Moustafa	Study of water contact and its relations to prevalence and morbidity of bilharziasis in a rural area	1987	No outcome/wrong outcome measure (self-reported, diagnostic method not microscopy or antigen/antibody detection)
660	Tiglao (1983)	Tiglao, T V; Camacho, A C	Water contact behaviour among humans in Leyte, Philippines.	1983	Full text not available
675	Trienekens (2022)	Trienekens, S. C. M.; Faust, C. L.; Besigye, F.; Pickering, L.; Tukahebwa, E. M.; Seeley, J.; Lamberton, P. H. L.	Variation in water contact behaviour and risk of Schistosoma mansoni (re)infection among Ugandan school-aged children in an area with persistent high endemicity.	2022	No exposure/wrong exposure measure (only exposure indices, activity-specific water contact, no individual-level water contact behaviour)
682	Njambi (2020)	Njambi, E.; Magu, D.; Masaku, J.; Okoyo, C.; Njenga, S. M.	Prevalence of intestinal parasitic infections and associated water, sanitation, and hygiene risk factors among school children in Mwea irrigation scheme, Kirinyaga County, Kenya.	2020	No exposure/wrong exposure measure (only exposure indices, activity-specific water contact, no individual-level water contact behaviour)
690	N'zi (2021)	N'Zi, C. K.; Ouattara, M.; Assar.., R. K.; Bassa, F. K.; Diakit.., N. R.; N'Goran, E. K.	Risk factors and spatial distribution of Schistosoma mansoni infection among preschool-aged children in Blapleu, Biankouma district, Western C..te D'ivoire.	2021	No association between exposure and outcome/cannot reconstruct association (no RRs, ORs, HRs reported, lacking data to reconstruct it)
702	Usman (2020)	Usman, A. M.	Epidemiological studies of schistomiasis in Bauchi Central Senatorial Zone, Nigeria.	2020	No exposure/wrong exposure measure (only exposure indices, activity-specific water contact, no individual-level water contact behaviour)
714	Oso (2020)	Oso, O. G.; Odaibo, A. B.	Human water contact patterns in active schistosomiasis endemic areas.	2020	No outcome/wrong outcome measure (self-reported, diagnostic method not microscopy or antigen/antibody detection)
737	Cheesmond (1980)	Cheesmond, A.	Migrant workers and schistosomiasis in the Gezira, Sudan.	1980	No original data
739	Costa (1980)	Costa, M. F. F. de L. e; Katz, N.; Dias, J. C. P.	Re-infection of patients in Schistosoma mansoni endemic areas following specific treatment. IV. Observations in Belo Horizonte.	1980	No exposure/wrong exposure measure (only exposure indices, activity-specific water contact, no individual-level water contact behaviour)
750	Lawiye (2020)	Lawiye, D. J.; Philips, V.; Godly, C.; Midala, A. L.; Watirahel, P.; Enamola, W.	Prevalence and risk factors of Schistosoma haematobium infections among primary school children in Yola North Local Government, Adamawa State, Nigeria.	2020	No exposure/wrong exposure measure (only exposure indices, activity-specific water contact, no individual-level water contact behaviour)
758	Mutsaka-Makuvaza (2019)	Mutsaka-Makuvaza, M. J.; Matsena-Zingoni, Z.; Tshuma, C.; Katsidzira, A.; Webster, B.; Zhou XiaoNong; Midzi, N.	Knowledge, perceptions and practices regarding schistosomiasis among women living in a highly endemic rural district in Zimbabwe: implications on infections among preschool-aged children.	2019	No outcome/wrong outcome measure (self-reported, diagnostic method not microscopy or antigen/antibody detection)
772	Muhammad (2019)	Muhammad, I. A.; Abdullahi, K.; Bala, A. Y.; Shinkafi, S. A.	Prevalence of urinary schistosomiasis among primary school pupils in Wamakko Local Government, Sokoto State, Nigeria.	2019	No exposure/wrong exposure measure (only exposure indices, activity-specific water contact, no individual-level water contact behaviour)
777	Hajissa (2018)	Hajissa, K.; Muhajir, A. E. M. A.; Eshag, H. A.; Alfadel, A.; Nahied, E.; Dahab, R.; Ali, S. M.; Mohammed, M.; Gaafar, M.; Zeehaida Mohamed	Prevalence of schistosomiasis and associated risk factors among school children in Um-Asher area, Khartoum, Sudan.	2018	No exposure/wrong exposure measure (only exposure indices, activity-specific water contact, no individual-level water contact behaviour)
784	Kabongo (2018)	Kabongo, M. M.; Linsuke, S.; Baloji, S.; Mukunda, F.; Raquel, I. da L.; Stauber, C.; Geertruyden, J. P. van; Lutumba, P.	Schistosoma mansoni infection and its association with nutrition and health outcomes: a household survey in school-aged children living in Kasansa, Democratic Republic of the Congo.	2018	No exposure/wrong exposure measure (only exposure indices, activity-specific water contact, no individual-level water contact behaviour)
807	Stecher (2017)	Stecher, C. W.; Madsen, H.; Wilson, S.; Sacko, M.; Wejse, C.; Keita, A. D.; Landoure, A.; Traore, M. S.; Kallestrup, P.; Petersen, E.; Vennervald, B.	Organomegaly in Mali before and after praziquantel treatment. A possible association with Schistosoma haematobium.	2017	No exposure/wrong exposure measure (only exposure indices, activity-specific water contact, no individual-level water contact behaviour)
815	Danielgetacherfeleke (2017)	Daniel Getacher Feleke; Solomon Arega; Mulien Tekleweini; Kegnitu Kindie; Alemu Gedefie	Schistosoma mansoni and other helminthes infections at Haike primary school children, North-East, Ethiopia: a cross-sectional study.	2017	No outcome/wrong outcome measure (self-reported, diagnostic method not microscopy or antigen/antibody detection)
817	Mupakeleni (2017)	Mupakeleni, U. N.; Nyarko, K. M.; Ananias, F.; Nsubuga, P.; Ndevaetela, E. E.	Factors associated with Schistosomiasis outbreak at Omindamba primary school, Omusati region, Namibia: a case-control study, March 2016.	2017	No outcome/wrong outcome measure (self-reported, diagnostic method not microscopy or antigen/antibody detection)
826	Nyati-Jokomo (2017)	Nyati-Jokomo, Z.; Chimbari, M. J.	Risk factors for schistosomiasis transmission among school children in Gwanda district, Zimbabwe.	2017	No outcome/wrong outcome measure (self-reported, diagnostic method not microscopy or antigen/antibody detection)
833	Okeke (2017)	Okeke, O. C.; Ubachukwu, P. O.	Trematode infections of the freshwater snail Biomphalaria pfeifferi from a south-east Nigerian community with emphasis on cercariae of Schistosoma.	2017	No exposure/wrong exposure measure (only exposure indices, activity-specific water contact, no individual-level water contact behaviour)
839	Omoruyi (2016)	Omoruyi, Z.; Enoruwa, U. D.	Urinary schistosomiasis among primary and junior secondary school children in Uhunmwode Local Government Area of Edo State.	2016	No association between exposure and outcome/cannot reconstruct association (no RRs, ORs, HRs reported, lacking data to reconstruct it)
840	Zongo (2016)	Zongo, D.; Bagayan, M.; Tiendrebeogo, S.; Drabo, F.; Ouedraogo, H.; Savadogo, B.; Bamba, I.; Yago-Vienne, F.; Zhang YaoBi; Poda, J. N.	Assessment of schistosomiasis and intestinal helminths following mass drug administration in the Centre and Plateau Central regions of Burkina Faso.	2016	No exposure/wrong exposure measure (only exposure indices, activity-specific water contact, no individual-level water contact behaviour)
844	Kiransingh (2016)	Kiran Singh; Muddasiru, D.; Jitendra Singh	Current status of schistosomiasis in Sokoto, Nigeria.	2016	No exposure/wrong exposure measure (only exposure indices, activity-specific water contact, no individual-level water contact behaviour)
849	Erismann (2016)	Erismann, S.; Diagbouga, S.; Odermatt, P.; Knoblauch, A. M.; Gerold, J.; Shrestha, A.; Grissoum, T.; Kabore, A.; Schindler, C.; Utzinger, J.; Cisse, G.	Prevalence of intestinal parasitic infections and associated risk factors among schoolchildren in the Plateau Central and Centre-Ouest regions of Burkina Faso.	2016	No association between exposure and outcome/cannot reconstruct association (no RRs, ORs, HRs reported, lacking data to reconstruct it)
866	Grimes (2016)	Grimes, J. E. T.; Gemechu Tadesse; Kalkidan Mekete; Yonas Wuletaw; Abeba Gebretsadik; French, M. D.; Harrison, W. E.; Drake, L. J.; Gardiner, I. A.; Yard, E.; Templeton, M. R.	School water, sanitation, and hygiene, soil-transmitted helminths, and schistosomes: national mapping in Ethiopia.	2016	No exposure/wrong exposure measure (only exposure indices, activity-specific water contact, no individual-level water contact behaviour)
884	Olivia (2015)	Olivia, N. A.	Prevalence and associated factors of schistosomiasis and geohelminths in human risk groups along Lake Victoria, Kenya.	2015	No association between exposure and outcome/cannot reconstruct association (no RRs, ORs, HRs reported, lacking data to reconstruct it)
894	Blanton (2015)	Blanton, R. E.; Barbosa, L. M.; Reis, E. A.; Carmo, T. M.; Santos, C. R. A. dos; Costa, J. M.; Aminu, P. T.; Blank, W. A.; Reis, R. B.; Guimaraes, I. C.; Silva, L. K.; Reis, M. G.	The relative contribution of immigration or local increase for persistence of urban schistosomiasis in Salvador, Bahia, Brazil.	2015	No exposure/wrong exposure measure (only exposure indices, activity-specific water contact, no individual-level water contact behaviour)
901	Hofstede (2014)	Hofstede, S. N.; Tami, A.; Liere, G. A. F. S. van; Ballen, D.; Incani, R. N.	Long-term effect of mass chemotherapy, transmission and risk factors for Schistosoma mansoni infection in very low endemic communities of Venezuela.	2014	No exposure/wrong exposure measure (only exposure indices, activity-specific water contact, no individual-level water contact behaviour)
924	Kabirumohammed (2013)	Kabiru Mohammed; Ikeh, E. I.; Aziah Ismail; Julia Omar; Fabiyi, J. P.; Mohamed, R. A.	Study on prevalence and risk factor associated with Schistosoma haematobium infections among children's and adults in Sokoto State, Nigeria.	2013	Full text not available
944	Tukahebwa (2013)	Tukahebwa, E. M.; Magnussen, P.; Madsen, H.; Kabatereine, N. B.; Nuwaha, F.; Wilson, S.; Vennervald, B. J.	A very high infection intensity of Schistosoma mansoni in a Ugandan Lake Victoria fishing community is required for association with highly prevalent organ related morbidity.	2013	No outcome/wrong outcome measure (self-reported, diagnostic method not microscopy or antigen/antibody detection)
945	Omonijo (2013)	Omonijo, A. O.; Asaolu, S. O.; Ofoezie, I. E.	Schistosomiasis transmission and water contact pattern in River Ureje in Ado-ekiti local government area, Ekiti State.	2013	No outcome/wrong outcome measure (self-reported, diagnostic method not microscopy or antigen/antibody detection)
956	Houmsou (2012)	Houmsou, R. S.; Amuta, E. U.; Sar, T. T.	Profile of an epidemiological study of urinary schistosomiasis in two local government areas of Benue State, Nigeria.	2012	No exposure/wrong exposure measure (only exposure indices, activity-specific water contact, no individual-level water contact behaviour)
957	Noman (2012)	Noman, M. A.; Alshargby, S. A.; Kadi, H. O.; Mansoor, T.; Rahman, R. A.; Abudo, G. S.; Aon, G. A.; Soltan, M. A.	Spread of internal parasites among the student of Al-Shaheed Al-Noman school, Widi Jadeed villages, Taiz province-Republic of Yemen.	2012	No exposure/wrong exposure measure (only exposure indices, activity-specific water contact, no individual-level water contact behaviour)
958	Dailingfeng (2012)	Dai LingFeng; Cao MuMin; Wang ShengXian; Dai YuHai	Effect of complete and incomplete Fangyouling embrocation on the prevention of schistosomiasis.	2012	Study not in English
964	Risikat (2012)	Risikat, S. A.; Ayoade, A. A.	Correlation analysis between the prevalence of Schistosoma haematobuim and water conditions: a case study among the school pupils in Southwestern Nigeria.	2012	No exposure/wrong exposure measure (only exposure indices, activity-specific water contact, no individual-level water contact behaviour)
965	Bala (2012)	Bala, A. Y.; Ladan, M. U.; Mainasara, M.	Prevalence and intensity of urinary schistosomiasis in Abarma village, Gusau, Nigeria: a preliminary investigation.	2012	No exposure/wrong exposure measure (only exposure indices, activity-specific water contact, no individual-level water contact behaviour)
966	Bigwan (2012)	Bigwan, E. I.; Tinja, B.; Damen, J. G.	Prevalence of schistosomiasis among secondary school boarding students in Potiskum metropolis, Yobe State, north-eastern Nigeria.	2012	No exposure/wrong exposure measure (only exposure indices, activity-specific water contact, no individual-level water contact behaviour)
977	Abdullahi (2011)	Abdullahi, M.; Saidu, T. B.	Prevalence of urinary Schistosomiasis among school aged children in Wushishi local government area of Niger State, Nigeria.	2011	No exposure/wrong exposure measure (only exposure indices, activity-specific water contact, no individual-level water contact behaviour)
978	Xiongzhiwei (2011)	Xiong ZhiWei; Hu GuangHan; Chen HaiYing; Lin DanDan; Song KuangYu; Hu WeiChen; Zeng XiaoJun; Ge Jun; Qiu Ling; Zhang Jing; Zhang Ju; Peng GuoHua; Hu ZhuHua	Evaluation on intervention effect of a 17-year health promotion of schistosomiasis among residents in lake-type endemic area.	2011	Study not in English
981	Madsen (2011)	Madsen, H.; Bloch, P.; Makaula, P.; Phiri, H.; Furu, P.; Stauffer, J. R.	Schistosomiasis in Lake Malawcircumflex~i Villages.	2011	No exposure/wrong exposure measure (only exposure indices, activity-specific water contact, no individual-level water contact behaviour)
988	Morenikeji (2011)	Morenikeji, O. A.; Idowu, B. A.	Studies on the prevalence of urinary schistosomiasis in Ogun State, South-Western Nigeria.	2011	No exposure/wrong exposure measure (only exposure indices, activity-specific water contact, no individual-level water contact behaviour)
995	Salem (2011)	Salem, C. B. O. A.; Alassane, M. T.	Prevalence and parasite load of urinary schistosomiasis in schoolchildren in the Wilaya of Gorgol in Mauritania.	2011	Study not in English
999	Baido (2011)	Baido, I.; Adeti, P. J.	Prevalence of urinary schistosomiasis in Comboni and Toklokpo Junior High Schools (JHS) at Sogakope.	2011	No exposure/wrong exposure measure (only exposure indices, activity-specific water contact, no individual-level water contact behaviour)
1004	Moira (2011)	Moira, A. P. de; Kabatereine, N. B.; Dunne, D. W.; Booth, M.	Understanding ethnic differences in behaviour relating to Schistosoma mansoni re-infection after mass treatment.	2011	No exposure/wrong exposure measure (only exposure indices, activity-specific water contact, no individual-level water contact behaviour)
1005	Zhurong (2011)	Zhu Rong; Gray, D. J.; Thrift, A. P.; Williams, G. M.; Zhang Yi; Qiu DongChuan; Zheng Feng; Li YueSheng; Guo JiaGang; Zhu HongQing; Wu WeiPing; Li, R. S.; McManus, D. P.	A 5-year longitudinal study of schistosomiasis transmission in Shian village, the Anning River Valley, Sichuan Province, the Peoples' Republic of China.	2011	No exposure/wrong exposure measure (only exposure indices, activity-specific water contact, no individual-level water contact behaviour)
1009	Nkegbe (2010)	Nkegbe, E.	Sex prevalence of schistosomiasis among school children in five communities in the lower River Volta Basin of South eastern Ghana.	2010	No exposure/wrong exposure measure (only exposure indices, activity-specific water contact, no individual-level water contact behaviour)
1011	Mazigo (2010)	Mazigo, H. D.; Waihenya, R.; Mkoji, G. M.; Zinga, M.; Ambrose, E. E.; Jahanpour, O. F.; Bahemana, E.; Mnyone, L. L.; Kweka, E. J.; Lwambo, N. J. S.	Intestinal schistosomiasis: prevalence, knowledge, attitude and practices among school children in an endemic area of North Western Tanzania.	2010	No exposure/wrong exposure measure (only exposure indices, activity-specific water contact, no individual-level water contact behaviour)
1023	Songkuangyu (2010)	Song KuangYu; Yin Hui; Hu GuangHan; Chen HaiYing; Ge Jun; Peng GuoHua; Zhang Ju; Zhang Jin; Hu ZhuHua; Hu WeiChen	Longitudinal observation on effect of health education for adult male residents for 18 years in heavy epidemic areas of schistosomiasis around Poyang Lake region.	2010	Study not in English
1027	Sudat (2010)	Sudat, S. E. K.; Carlton, E. J.; Seto, E. Y. W.; Spear, R. C.; Hubbard, A. E.	Using variable importance measures from causal inference to rank risk factors of schistosomiasis infection in a rural setting in China.	2010	No exposure/wrong exposure measure (only exposure indices, activity-specific water contact, no individual-level water contact behaviour)
1028	Ekpo (2010)	Ekpo, U. F.; Laja-Deile, A.; Oluwole, A. S.; Sam-Wobo, S. O.; Mafiana, C. F.	Urinary schistosomiasis among preschool children in a rural community near Abeokuta, Nigeria.	2010	No exposure/wrong exposure measure (only exposure indices, activity-specific water contact, no individual-level water contact behaviour)
1046	Netsanetworku (2009)	Netsanet Worku; Berhanu Erko; Workineh Torben; Mulugeta Belay; Afework Kasssu; Teshome Fetene; Kahsay Huruy	Malnutrition and intestinal parasitic infections in school children of Gondar, North West Ethiopia.	2009	No exposure/wrong exposure measure (only exposure indices, activity-specific water contact, no individual-level water contact behaviour)
1052	Lidaming (2009)	Li DaMing; Jiang Jian; Jin Hong; Liu XiRong; Qian XiaoHong; He Chun; Yang Yu; Luo JianHua; Tang ChuanXing; Liu KeGang; Chen ZuYong; Xiao Ning; Zhou MingHao	Potential risk factors and control strategy of schistosomiasis after earthquake in Mianzhu City.	2009	Study not in English
1065	Chenhaiying (2008)	Chen HaiYing; Hu Jia; Song KuangYu; Xiong ZhiWei; Hu GuangHan; Hu WeiChen; Peng GuoHua; Ge Jun; Fan YiBing	Longitudinal observation of health education for the control of schistosomiasis in students for 16 years in heavy epidemic areas in the Poyang Lake region.	2008	Study not in English
1069	Hangderong (2008)	Hang DeRong; Huang YiXin; Hong QingBiao; Ru WeiWei; Gao Yuan; Zhang LianHeng; Gao Yang	Analysis of endemic situation of acute schistosomiasis in Jiangsu Province from 2002 to 2007.	2008	Study not in English
1079	Yousif (2007)	Yousif, F.; Ibrahim, A.; El-Din, A. S.; Ramzy, F.; El-Hommossany, K.	Schistosomiasis transmission in the river Nile at Greater Cairo.	2007	No exposure/wrong exposure measure (only exposure indices, activity-specific water contact, no individual-level water contact behaviour)
1082	Oniya (2007)	Oniya, M. O.	Socio-cultural practices promoting the transmission of urinary schistosomiasis among school aged pupils in a south western village in Nigeria.	2007	No association between exposure and outcome/cannot reconstruct association (no RRs, ORs, HRs reported, lacking data to reconstruct it)
1083	Jombo (2007)	Jombo, G. T.; Egah, D. Z.; Akosu, J. T.; Mbaawuaga, E. W.	Human intestinal parasitism in a rural settlement of northern Nigeria, a survey.	2007	No exposure/wrong exposure measure (only exposure indices, activity-specific water contact, no individual-level water contact behaviour)
1087	Seto (2007)	Seto, E. Y. W.; Lee, Y. J.; Liang Song; Zhong Bo	Individual and village-level study of water contact patterns and Schistosoma japonicum infection in mountainous rural China.	2007	No exposure/wrong exposure measure (only exposure indices, activity-specific water contact, no individual-level water contact behaviour)
1092	Moira (2007)	Moira, A. P. de; Fulford, A. J. C.; Kabatereine, N. B.; Kazibwe, F.; Ouma, J. H.; Dunne, D. W.; Booth, M.	Microgeographical and tribal variations in water contact and Schistosoma mansoni exposure within a Ugandan fishing community.	2007	No outcome/wrong outcome measure (self-reported, diagnostic method not microscopy or antigen/antibody detection)
1094	Yaoxiaoming (2007)	Yao XiaoMing; Zhao ZhengYuan; Zhou YingCai; Xiao JunWen; Yu QiuLan; Yang YuLing; Liu ZongChuan; Li Ying; Zhou Jie; Li YueSheng	Cohort study on endemic situation of schistosomiasis in an endemic village with embankment subtype in Muping Lake region, Hunan Province, China.	2007	Study not in English
1095	Seck (2007)	Seck, I.; Faye, A.; Gning, B.; Tal-Dia, A.	Prevalence and risks factors of urinary schistosomiasis in Senegal: case study in a rural school.	2007	Full text not available
1104	Owojori (2006)	Owojori, O. J.; Asaolu, S. O.; Ofoezie, I. E.	Schistosomiasis: water contact pattern and snail infection rates in Opa Reservoir and Research Farm Ponds in Obafemi Awolowo University, Ile-Ife, Nigeria.	2006	No outcome/wrong outcome measure (self-reported, diagnostic method not microscopy or antigen/antibody detection)
1119	Kurtis (2006)	Kurtis, J. D.; Friedman, J. F.; Leenstra, T.; Langdon, G. C.; Wu, H. W.; Manalo, D. L.; Su, L.; Jiz, M.; Jarilla, B.; Pablo, A. O.; McGarvey, S. T.; Olveda, R. M.; Acosta, L. P.	Pubertal development predicts resistance to infection and reinfection with Schistosoma japonicum.	2006	No exposure/wrong exposure measure (only exposure indices, activity-specific water contact, no individual-level water contact behaviour)
1131	Kisu (2005)	Kisu, T.; Shiratori, K.; Callyst, F.; Ataka, Y.; Kaneda, E.; Ngomuo, E.; Shayo, R. J.; Shimada, M.	The effect of medication on questionnaire analysis of children with Schistosoma mansoni infection in Tanzania.	2005	No association between exposure and outcome/cannot reconstruct association (no RRs, ORs, HRs reported, lacking data to reconstruct it)
1139	Zengqingren (2004)	Zeng QingRen; Hou JianWei; He YongKang; Luo XinSong; Zhang ShunKe; Shu HengPing; Sima YanXiang; Yu XinLin; Li YueSheng	Analysis on morbidity and chemotherapy effects of Schistosoma japonicum infection in fishermen on Dongting Lake.	2004	Study not in English
1140	Wolmarans (2004)	Wolmarans, C. T.; Kock, K. N. de; Bornman, M.; Roux, J. le	The use of school-based questionnaires in the identification of factors and groups at risk of infection with Schistosoma mansoni in the endemic areas of the Limpopo Province, South Africa.	2004	No exposure/wrong exposure measure (only exposure indices, activity-specific water contact, no individual-level water contact behaviour)
1159	Bethony (2004)	Bethony, J.; Williams, J. T.; Brooker, S.; Gazzinelli, A.; Gazzinelli, M. F.; LoVerde, P. T.; Correa-Oliveira, R.; Kloos, H.	Exposure to Schistosoma mansoni infection in a rural area in Brazil. Part III: household aggregation of water-contact behaviour.	2004	No exposure/wrong exposure measure (only exposure indices, activity-specific water contact, no individual-level water contact behaviour)
1164	El-Nagi (2003)	El-Nagi, M. A.	Evaluation of an extended school-based programme for the control of Schistosoma haematobium in an endemic area in Yemen.	2003	Full text not available
1167	Raja'a (2003)	Raja'a, Y. A.	Schistosomiasis among schoolchildren in Al-Mahweet Governorate, north-west Yemen.	2003	Full text not available
1172	Zaki (2003)	Zaki, A.; Bassili, A.; Amin, G.; Aref, T.; Kandil, M.; Basha, L. M. A.	Morbidity of Schistosomiasis mansoni in rural Alexandria, Egypt.	2003	No exposure/wrong exposure measure (only exposure indices, activity-specific water contact, no individual-level water contact behaviour)
1174	Dabo (2003)	Dabo, A.; Sow, M. Y.; Sangare, L.; Maiga, I.; Keita, A.; Bagayoko, Y.; Kouriba, B.; Doumbo, O.	Transmission of urban schistosomiasis and prevalence of intestinal helminthiasis in Bamako, Mali.	2003	Study not in English
1175	Ernould (2003)	Ernould, J. C.; Labbo, R.; Chippaux, J. P.	Evolution of urban schistosomiasis in Niamey, Niger.	2003	Study not in English
1180	Okon (2003)	Okon, O. E.; Umeche, N.	Distribution of urinary schistosomiasis among high school students in Utukwang, Obudu, Cross River State of Nigeria.	2003	No exposure/wrong exposure measure (only exposure indices, activity-specific water contact, no individual-level water contact behaviour)
1183	Mafiana (2003)	Mafiana, C. F.; Ekpo, U. F.; Ojo, D. A.	Urinary schistosomiasis in preschool children in settlements around Oyan Reservoir in Ogun State, Nigeria: implications for control.	2003	No exposure/wrong exposure measure (only exposure indices, activity-specific water contact, no individual-level water contact behaviour)
1185	Odongo-Aginya (2002)	Odongo-Aginya, E. I.; Grigull, L.; Schweigmann, U.; Loroni-Lakwo, T.; Enrich, J. H. H.; Gryseels, B.; Doehring, E.	High prevalence and morbidity of Schistosoma mansoni along the Albert Nile in Uganda.	2002	No exposure/wrong exposure measure (only exposure indices, activity-specific water contact, no individual-level water contact behaviour)
1212	Liyuesheng (2001)	Li YueSheng; Zhang XinYue; Li Yi; Sleigh, A. C.; Ross, A. G. P.; Williams, G. M.; Tanner, M.; McManus, D. P.	Acquired immunity and reinfection to Schistosoma japonicum V. A prospective study on the susceptibility and resistance in humans to reinfection by S. japonicum.	2001	Study not in English
1219	Brooker (2001)	Brooker, S.; Miguel, E. A.; Waswa, P.; Namunyu, R.; Moulin, S.; Guyatt, H.; Bundy, D. A. P.	The potential of rapid screening methods for Schistosoma mansoni in western Kenya.	2001	No association between exposure and outcome/cannot reconstruct association (no RRs, ORs, HRs reported, lacking data to reconstruct it)
1236	Qinxingyuan (2000)	Qin XingYuan; Xiao Xiang; Wang Hao; Wang TianPing; Zhang ShiQing; Zhang GongHua; Su GaoBai; Yao ZhenQi	Prospective cohort study on human reinfection with Schistosoma japonicum in river beach endemic areas.	2000	Study not in English
1238	Liyuesheng (2000)	Li YueSheng; Sleigh, A. C.; Williams, G. M.; Ross, A. G. P.; Li, Y.; Forsyth, S. J.; Tanner, M.; McManus, D. P.	Measuring exposure to Schistosoma japonicum in China. III. Activity diaries, snail and human infection, transmission ecology and options for control.	2000	No association between exposure and outcome/cannot reconstruct association (no RRs, ORs, HRs reported, lacking data to reconstruct it)
1239	Uchoa (2000)	Uchoa, E.; Barreto, S. M.; Firmo, J. O. A.; Guerra, H. L.; Pimenta Junior, F. G.; Lima e Costa, M. F. F.	The control of schistosomiasis in Brazil: an ethno-epidemiological study of the effectiveness of a community mobilization program for health education.	2000	No association between exposure and outcome/cannot reconstruct association (no RRs, ORs, HRs reported, lacking data to reconstruct it)
1246	Azare (2000)	Azare, B. A.	Prevalence and intensity of urinary schistosomiasis in Gwagwalada F.C.T. using school children as tracers.	2000	No exposure/wrong exposure measure (only exposure indices, activity-specific water contact, no individual-level water contact behaviour)
1250	Gujral (2000)	Gujral, L.; Vaz, R. G.	Prevalence, risk behaviour, and level of information associated with urinary schistosomiasis in school children from the Primeiro de Junho health district, Maputo, Mozambique.	2000	Study not in English
1261	Hejiachang (1999)	He JiaChang; Zhang XuGuang; Zheng BoQi; Fang GouRen; Wan ShiKui; Xia ChangGen; Wang QiZhi; Dong XueZhen; Wu WeiDou; Ge JiHua	Study on regarding history of water contact as chemotherapy indicator in schistosomiasis moderate endemic areas.	1999	Study not in English
1264	Useh (1999)	Useh, M. F.; Ejezie, G. C.	Modification of behaviour and attitude in the control of schistosomiasis. 1. Observations on water-contact patterns and perception of infection.	1999	No association between exposure and outcome/cannot reconstruct association (no RRs, ORs, HRs reported, lacking data to reconstruct it)
1279	Ghandour (1999)	Ghandour, A. M.; Zahid, N. Z.; Banaja, A. A.	Epidemiological study on the transmission of schistosomiasis in Saudi Arabia (Western region).	1999	No association between exposure and outcome/cannot reconstruct association (no RRs, ORs, HRs reported, lacking data to reconstruct it)
1282	Kabatereine (1999)	Kabatereine, N. B.; Vennervald, B. J.; Ouma, J. H.; Kemijumbi, J.; Butterworth, A. E.; Dunne, D. W.; Fulford, A. J. C.	Adult resistance to schistosomiasis mansoni: age-dependence of reinfection remains constant in communities with diverse exposure patterns.	1999	No association between exposure and outcome/cannot reconstruct association (no RRs, ORs, HRs reported, lacking data to reconstruct it)
1283	Ofoezie (1998)	Ofoezie, J. E.; Christensen, N.O.; Madsen, H.	Water contact patterns and behavioural knowledge of schistosomiasis in South-West Nigeria.	1998	No outcome/wrong outcome measure (self-reported, diagnostic method not microscopy or antigen/antibody detection)
1289	Gazzinelli (1998)	Gazzinelli, A.; Gazzinelli, M. F.; Cadete, M. M.; Pena Filho, S.; Sa, I. R.; Kloos, H.	Sociocultural aspects of schistosomiasis mansoni in an endemic area in Minas Gerais, Brazil.	1998	No outcome/wrong outcome measure (self-reported, diagnostic method not microscopy or antigen/antibody detection)
1292	Shiliangjian (1998)	Shi LiangJian; Ge JiHua; Shen GuangJin; Wang WangZhong; Gao ShengTong; Qiu ZhongChuan; Zheng HouFu; Xu DaoSheng; Li JiXuan; Yang HouQing; Zhao QingSheng; Guan WenJiu; Wang WeiMin; Wang ShiFang	Study on effect of health education for impelling students to protect consciously from schistosomiasis.	1998	Study not in English
1295	Ross (1998)	Ross, A. G. P.; Li YueSheng; Sleigh, A. C.; Williams, G. M.; Hartel, G. F.; Forsyth, S. J.; Li Yi; McManus, D. P.	Measuring exposure to S. japonicum in China. I. Activity diaries to assess water contact and comparison to other measures.	1998	No outcome/wrong outcome measure (self-reported, diagnostic method not microscopy or antigen/antibody detection)
1297	Ross (1998)	Ross, A. G. P.; Li YueSheng; Booth, M.; Sleigh, A. C.; Williams G. M.; McManus, D. P.	Five year impact of chemotherapy on morbidity attributable to Schistosoma japonicum infection in the Dongting Lake region.	1998	No exposure/wrong exposure measure (only exposure indices, activity-specific water contact, no individual-level water contact behaviour)
1298	Limaecosta (1998)	Lima e Costa, M. F. F.; Rocha, R. S.; Firmo, J. O. A.; Guerra, H. L.; Passos, V. A.; Katz, N.	Questionnaires in the screening for Schistosoma mansoni infection: a study of socio demographic and water contact variables in four communities in Brazil.	1998	No exposure/wrong exposure measure (only exposure indices, activity-specific water contact, no individual-level water contact behaviour)
1309	Barbosa (1998)	Barbosa, C. S.; Barbosa, F. S.	Epidemiological patterns of schistosomiasis in a community of small farmers in Pernambuco State, Brazil.	1998	Study not in English
1310	Moza (1998)	Moza, P. G.; Pieri, O. S.; Barbosa, C. S.; Rey, L.	Sociodemographic and behavioural factors related to schistosomiasis in a rural village of the sugar cane belt in Pernambuco State, Brazil.	1998	Study not in English
1320	Hongqingbiao (1997)	Hong QingBiao; Gao ZhiHui; Xu GuoKun; Pan TaiXinag; Liang XiangJun; Zhang Ke; Ding YouJie; Cao Qi; Wu ZhongXing	Longitudinal observation on the epidemiological factors and control effectiveness in marshland region.	1997	Study not in English
1326	Songyu (1997)	Song Yu; Xiao ShuHua; Wu Wei; Zhang ShaoJi; Xie HuiQun; Xu XuePing; Hu XinYong; Cui Qing; Chen MingGang; Zhen Jiang	The preventive effect of artemether in protection of people from schistosome infection during fighting against flood.	1997	Study not in English
1331	Saliba (1997)	Saliba, E. K.; Tawfiq, M. R.; Kharabsheh, S.; Rahamneh, J.	Urinary schistosomiasis contracted from an irrigation pool in Ramah, the southern Jordan Valley, Jordan.	1997	No exposure/wrong exposure measure (only exposure indices, activity-specific water contact, no individual-level water contact behaviour)
1332	Kloos (1997)	Kloos, H.; Fulford, A. J. C.; Butterworth, A. E.; Sturrock, R. F.; Ouma, J. H.; Kariuki, H. C.; Thiongo, F. W.; Dalton, P. R.; Klumpp, R. K.	Spatial patterns of human water contact and Schistosoma mansoni transmission and infection in four rural areas in Machakos district, Kenya.	1997	No association between exposure and outcome/cannot reconstruct association (no RRs, ORs, HRs reported, lacking data to reconstruct it)
1336	Lindandan (1997)	Lin DanDan; Zhang ShaoJi; Liu YueMin; Hu GuangHan; Li JianYing; Liu ZhiDe; Gao ZuLu; Hu LinSheng; Qiu YingXi; Hu Fei	Studies on the relationship between infection with Schistosoma japonicum and socioeconomic factors in Poyang Lake region.	1997	Study not in English
1339	Noda (1997)	Noda, S.; Shimada, M.; Muhoho, N. D.; Sato, K.; Kiliku, F. B. M.; Gatika, S. M.; Waiyaki, P. G.; Aoki, Y.	Effect of piped water supply on human water contact patterns in a Schistosoma haematobium-endemic area in Coast Province, Kenya.	1997	No outcome/wrong outcome measure (self-reported, diagnostic method not microscopy or antigen/antibody detection)
1346	Odongo-Aginya (1996)	Odongo-Aginya, E. I.; Doehring, M.; Lakwo, T. L.; Etyono, S.; Luyinda, L. B.; Roth, J.; Doehring, E.	Integrated control trial of schistosomiasis at Nakiwogo fishing village near Entebbe, Uganda.	1996	No association between exposure and outcome/cannot reconstruct association (no RRs, ORs, HRs reported, lacking data to reconstruct it)
1350	Arinola (1996)	Arinola, O.; Arinola, A.; Ojewale, S.	Control of urinary schistosomiasis in rural Nigeria.	1996	No exposure/wrong exposure measure (only exposure indices, activity-specific water contact, no individual-level water contact behaviour)
1352	Zhengjiang (1996)	Zheng Jiang; Wang XianFeng; Wang YanAn; Hua ZhengHui; Zhu HongQing; Wu Xin; Qiu ZongLin	The relationship between socioeconomic factors and schistosomiasis in a mountainous region in Yunnan.	1996	Study not in English
1359	Wuzhongdao (1996)	Wu ZhongDao; Zhang ShaoJi; Hu LinSheng; Wei RenMin; Gao ZuLu; Li JianYing; Pan BingRong; Xu GuanGu; Huang XiaPing; Chen ShouZu	Unconditional logistic regression analysis on factors related to Schistosoma japonicum reinfection after chemotherapy.	1996	Study not in English
1360	Mahasen (1995)	Mahasen; Mabrouk, A.; Aufy, S. M.	Epidemiology and determinants of S. mansoni infection in Ezbet Sidi Salih, Menufyia Governorate.	1995	No exposure/wrong exposure measure (only exposure indices, activity-specific water contact, no individual-level water contact behaviour)
1363	Egwunyenga (1995)	Egwunyenga, O. A.; Nmorsi, P.; Omokaiye, O. O.	Schistosomiasis in Bauchi, Nigeria.	1995	No exposure/wrong exposure measure (only exposure indices, activity-specific water contact, no individual-level water contact behaviour)
1365	El-Hawey (1995)	El-Hawey, A. M.; Abdel-Rahman, A. H.; Agina, A. A.; Amer, M. M.; Hashem, Y. A.; Gomaa, A. A.; El-Dahab, M. O. A.; Tolba, M. A.	Prevalence and morbidity of schistosomiasis among rural fishermen at two Egyptian villages (Gharbia Governorate).	1995	No association between exposure and outcome/cannot reconstruct association (no RRs, ORs, HRs reported, lacking data to reconstruct it)
1369	Arinola (1995)	Arinola, O. G.	Prevalence and severity of urinary schistosomiasis in Ibadan, Nigeria.	1995	No exposure/wrong exposure measure (only exposure indices, activity-specific water contact, no individual-level water contact behaviour)
1370	Shewakena (1995)	Shewakena, F.; Kloos, H.; Abebe, F.; Birrie, H.	Schistosoma mansoni infection in Jiga town, Gojam administrative region.	1995	No exposure/wrong exposure measure (only exposure indices, activity-specific water contact, no individual-level water contact behaviour)
1373	Etard (1995)	Etard, J. F.; Audibert, M.; Dabo, A.	Age-acquired resistance and predisposition to reinfection with Schistosoma haematobium after treatment with praziquantel in Mali.	1995	No exposure/wrong exposure measure (only exposure indices, activity-specific water contact, no individual-level water contact behaviour)
1374	Gryseels (1995)	Gryseels, B.; Stelma, F.; Talla, I.; Polman, K.; Van Dam, G.; Sow, S.; Diaw, M.; Sturrock, R. F.; Decam, C.; Niang, M.; Deelder, A. M.	Immuno-epidemiology of Schistosoma mansoni infections in a recently exposed community in Senegal.	1995	No exposure/wrong exposure measure (only exposure indices, activity-specific water contact, no individual-level water contact behaviour)
1377	Akufongwe (1995)	Akufongwe, P. F.; Onwuliri, C. O. E.; Titanji, V. P. K.; Okwuosa, V. N.	Prevalence of schistosomiasis and other intestinal helminth infections among senior primary school children in Makenene Sub-Division, Cameroon.	1995	No exposure/wrong exposure measure (only exposure indices, activity-specific water contact, no individual-level water contact behaviour)
1379	Limaecosta (1994)	Lima e Costa, M. F.; Rocha, R. S.; Magalhaes, M. H. de A.; Katz, N.	A hierarchical model for analysis of socio-economic variables and water contact patterns associated with the hepatosplenic form of schistosomiasis.	1994	Study not in English
1380	Loroni-Lakwo (1994)	Loroni-Lakwo, T.; Odongo-Aginya, E. I.; Schweigmann, U.; Schickerling, S.; Lindner, D.; Doehring-Schwerdtfeger, E.	Transmission of Schistosoma mansoni in Rhino Camp, Uganda.	1994	No exposure/wrong exposure measure (only exposure indices, activity-specific water contact, no individual-level water contact behaviour)
1385	Almeda (1994)	Almeda, J.; Corachan, M.; Sousa, A.; Ascaso, C.; Carvalho, J. M.; Rollinson, D.; Southgate, V. R.	Schistosomiasis in the Republic of Sao Tome and Principe: human studies.	1994	No exposure/wrong exposure measure (only exposure indices, activity-specific water contact, no individual-level water contact behaviour)
1386	Sama (1994)	Sama, M. T.; Ratard, R. C.	Water contact and schistosomiasis infection in Kumba, south-western Cameroon.	1994	No exposure/wrong exposure measure (only exposure indices, activity-specific water contact, no individual-level water contact behaviour)
1387	Gryseels (1994)	Gryseels, B.; Stelma, F. F.; Talla, I.; Dam, G. J. van; Polman, K.; Sow, S.; Diaw, M.; Sturrock, R. F.; Doehring-Schwerdtfeger, E.; Kardorff, R.; Decam, C.; Niang, M.; Deelder, A. M.	Epidemiology, immunology and chemotherapy of Schistosoma mansoni infections in a recently exposed community in Senegal.	1994	No association between exposure and outcome/cannot reconstruct association (no RRs, ORs, HRs reported, lacking data to reconstruct it)
1391	Rocha (1993)	Rocha, M. O. da Costa; Pedroso, E. R. P.; Neves, J.; Rocha, R. S.; Greco, D. B.; Lambertucci, J. R.; Rocha, R. L.; Katz, N.	Characterization of the non-apparent clinical form in the initial phase of schistosomiasis mansoni.	1993	No outcome/wrong outcome measure (self-reported, diagnostic method not microscopy or antigen/antibody detection)
1395	Simarro (1993)	Simarro, P. P.; Ndong, P.; Mir, M.; Nguema, E.	Urban schistosomiasis in Equatorial Guinea.	1993	No exposure/wrong exposure measure (only exposure indices, activity-specific water contact, no individual-level water contact behaviour)
1396	Demeure (1993)	Demeure, C. E.; Rihet, P.; Abel, L.; Ouattara, M.; Bourgois, A.; Dessein, A. J.	Resistance to Schistosoma mansoni in humans: influence of the IgE/IgG4 balance and IgG2 in immunity to reinfection after chemotherapy.	1993	No exposure/wrong exposure measure (only exposure indices, activity-specific water contact, no individual-level water contact behaviour)
1400	Barreto (1993)	Barreto, M. L.	The dot map as an epidemiological tool: a case study of Schistosoma mansoni infection in an urban setting.	1993	No original data
1403	Barreto (1993)	Barreto, M. L.	Use of risk factors obtained by questionnaires in the screening for Schistosoma mansoni infection.	1993	No association between exposure and outcome/cannot reconstruct association (no RRs, ORs, HRs reported, lacking data to reconstruct it)
1404	Farag (1993)	Farag, M. K.; El-Shazly, A. M.; Khashaba, M. T.; Attia, R. A.	Impact of the current National Bilharzia Control Programme on the epidemiology of schistosomiasis mansoni in an Egyptian village.	1993	No exposure/wrong exposure measure (only exposure indices, activity-specific water contact, no individual-level water contact behaviour)
1415	Kabatereine (1992)	Kabatereine, N. B.; Ariho, C.; Christensen, N. O.	Schistosoma mansoni in Pachwach, Nebbi District, Uganda, 40 years after Nelson.	1992	No association between exposure and outcome/cannot reconstruct association (no RRs, ORs, HRs reported, lacking data to reconstruct it)
1419	El-Malatawy (1992)	El-Malatawy, A.; El-Habashy, A.; Lechine, N.; Dixon, H.; Davis, A.; Mott, K. E.	Selective population chemotherapy among schoolchildren in Beheira governorate: the UNICEF/Arab Republic of Egypt/WHO Schistosomiasis Control Project.	1992	No exposure/wrong exposure measure (only exposure indices, activity-specific water contact, no individual-level water contact behaviour)
1421	Gyoten (1992)	Gyoten, J.; Kimura, E.; Muhoho, N. D. [et al.]	Schistosoma haematobium reinfection occurring shortly after treatment with praziquantel.	1992	Study not in English
1424	Gryseels (1991)	Gryseels, B.	The epidemiology of schistosomiasis in Burundi and its consequences for control.	1991	No exposure/wrong exposure measure (only exposure indices, activity-specific water contact, no individual-level water contact behaviour)
1431	Chandiwana (1991)	Chandiwana, S. K.; Woolhouse, M. E. J.; Bradley, M.	Factors affecting the intensity of reinfection with Schistosoma haematobium following treatment with praziquantel.	1991	No exposure/wrong exposure measure (only exposure indices, activity-specific water contact, no individual-level water contact behaviour)
1437	Adewunmi (1990)	Adewunmi, C. O.; Furu, P.; Christensen, N. O.; Marquis, B. B.; Fagbola, M.	Endemicity and seasonality of transmission of human schistosomiasis in Ile-Ife, south western Nigeria.	1990	No outcome/wrong outcome measure (self-reported, diagnostic method not microscopy or antigen/antibody detection)
1438	Lakwo (1990)	Lakwo, T. L.; Odongo-Aginya, E. I.	Schistosomiasis on the Entebbe peninsula.	1990	No association between exposure and outcome/cannot reconstruct association (no RRs, ORs, HRs reported, lacking data to reconstruct it)
1439	Anigbo (1990)	Anigbo, E. U.; Nwaorgu, O. C.	Urinary schistosomiasis in two family populations, using school children as tracers.	1990	Full text not available
1442	Udonsi (1990)	Udonsi, J. K.	Human community ecology of urinary schistosomiasis in relation to snail vector bionomics in the Igwun River Basin of Nigeria.	1990	No exposure/wrong exposure measure (only exposure indices, activity-specific water contact, no individual-level water contact behaviour)
1443	Teklehaimanot (1990)	Teklehaimanot, A.; Fletcher, M.	A parasitological and malacological survey of schistosomiasis mansoni in the Beles Valley, northwestern Ethiopia.	1990	No exposure/wrong exposure measure (only exposure indices, activity-specific water contact, no individual-level water contact behaviour)
1444	Kloos (1990)	Kloos, H.; Higashi, G. I.; Schinski, V. D.; Mansour, N. S.; Murrell, K. D.; Miller, F. D.	Water contact and Schistosoma haematobium infection: a case study from an Upper Egyptian village.	1990	No association between exposure and outcome/cannot reconstruct association (no RRs, ORs, HRs reported, lacking data to reconstruct it)
1446	Shimada (1989)	Shimada, M.; Hirata, M.; Ouma, J. H.; Sato, K.; Noda, S.; Aoki, Y.	Epidemiological study of Schistosoma haematobium infection in a coastal area of Kenya - the importance of water contact patterns in relation to S. haematobium infection.	1989	No exposure/wrong exposure measure (only exposure indices, activity-specific water contact, no individual-level water contact behaviour)
1451	Ozumba (1989)	Ozumba, N. A.; Christensen, N. O.; Nwosu, A. B. C.; Nwaorgu, O. C.	Endemicity, focality and seasonality of transmission of human schistosomiasis in Amagunze Village, eastern Nigeria.	1989	No exposure/wrong exposure measure (only exposure indices, activity-specific water contact, no individual-level water contact behaviour)
1452	El-Kholy (1989)	El-Kholy, H.; Siongok, T. K. A.; Koech, D.; Sturrock, R. F.; Houser, H.; King, C. H.; Mahmoud, A. A. F.	Effects of borehole wells on water utilization in Schistosoma haematobium endemic communities in Coast Province, Kenya.	1989	No outcome/wrong outcome measure (self-reported, diagnostic method not microscopy or antigen/antibody detection)
1456	Akouala (1988)	Akouala, J. J.; Dorier, E.; Baya-Tsika, N.; Ngouono, P.; Otilibili, P.	The Schistosoma haematobium focus in Brazzaville, Congo: epidemiology and topography of urban transmission sites.	1988	Study not in English
1457	Chandiwana (1988)	Chandiwana, S. K.	Spatial heterogeneity in patterns of human schistosomiasis infection in the Zimbabwean highveld.	1988	No exposure/wrong exposure measure (only exposure indices, activity-specific water contact, no individual-level water contact behaviour)
1459	Gryseels (1988)	Gryseels, B.; Nkulikyinka, L.	The distribution of Schistosoma mansoni in the Rusizi Plain (Burundi).	1988	No exposure/wrong exposure measure (only exposure indices, activity-specific water contact, no individual-level water contact behaviour)
1461	Betterton (1988)	Betterton, C.; Ndifon, G. T.; Bassey, S. E.; Tan, R. M.; Oyeyi, T.	Schistosomiasis in Kano State, Nigeria. I. Human infections near dam sites and the distribution and habitat preferences of potential snail intermediate hosts.	1988	No exposure/wrong exposure measure (only exposure indices, activity-specific water contact, no individual-level water contact behaviour)
1465	Mouchet (1988)	Mouchet, F.; Develoux, M.; Magassa, M. B.; Sellin, B.	Epidemiological study in a focus of Schistosoma mansoni infection in Bana (Niger).	1988	Study not in English
1466	Noda (1988)	Noda, S.; Shimada, M.; Sato, K. [et al.]	Effect of mass chemotherapy and piped water on numbers of Schistosoma haematobium and prevalence in Bulinus globosus in Kwale, Kenya.	1988	No exposure/wrong exposure measure (only exposure indices, activity-specific water contact, no individual-level water contact behaviour)
1469	Chandiwana (1987)	Chandiwana, S. K.; Makaza, D.; Taputaira, A.	Variations in incidence of schistosomiasis in the highveld region of Zimbabwe.	1987	No exposure/wrong exposure measure (only exposure indices, activity-specific water contact, no individual-level water contact behaviour)
1475	Klumpp (1987)	Klumpp, R. K.; Webbe, G.	Focal, seasonal and behavioural patterns of infection and transmission of Schistosoma haematobium in a farming village at the Volta Lake, Ghana.	1987	No association between exposure and outcome/cannot reconstruct association (no RRs, ORs, HRs reported, lacking data to reconstruct it)
1476	Hagan (1987)	Hagan, P.; Blumenthal, U. J.; Chaudri, M. [et al.]	Resistance to reinfection with Schistosoma haematobium in Gambian children: analysis of their immune responses.	1987	No exposure/wrong exposure measure (only exposure indices, activity-specific water contact, no individual-level water contact behaviour)
1478	Shimada (1987)	Shimada, M.; Hirata, M.; Ouma, J. H.; Wambayi, E.; Thiongo, F. W.; Aoki, Y.	Epidemiological study of Schistosoma haematobium infection in the coastal area of Kenya.	1987	No exposure/wrong exposure measure (only exposure indices, activity-specific water contact, no individual-level water contact behaviour)
1489	Sturrock (1987)	Sturrock, R. F.; Bensted-Smith, R.; Butterworth, A. E.; Dalton, P. R.; Kariuki, H. C.; Koech, D.; Mugambi, M.; Ouma, J. H.; Siongok, T. K. A.	Immunity after treatment of human schistosomiasis mansoni. III. Long-term effects of treatment and retreatment.	1987	No exposure/wrong exposure measure (only exposure indices, activity-specific water contact, no individual-level water contact behaviour)
1490	Wilkins (1987)	Wilkins, H. A.; Blumenthal, U. J.; Hagan, P.; Hayes, R. J.; Tulloch, S.	Resistance to reinfection after treatment of urinary schistosomiasis.	1987	No exposure/wrong exposure measure (only exposure indices, activity-specific water contact, no individual-level water contact behaviour)
1495	Wilkins (1986)	Wilkins, H. A.; Blumenthal, U. J.; Hagan, P.; Hodgson, J.; Menon, A.	Transmission of urinary schistosomiasis in manmade habitats in The Gambia.	1986	No exposure/wrong exposure measure (only exposure indices, activity-specific water contact, no individual-level water contact behaviour)
1497	Kvalsvig (1986)	Kvalsvig, J. D.; Schutte, C. H. J.	The role of human water contact patterns in the transmission of schistosomiasis in an informal settlement near a major industrial area.	1986	No association between exposure and outcome/cannot reconstruct association (no RRs, ORs, HRs reported, lacking data to reconstruct it)
1498	Mason (1986)	Mason, P. R.; Patterson, B. A.; Loewenson, R.	Piped water supply and intestinal parasitism in Zimbabwean schoolchildren.	1986	No exposure/wrong exposure measure (only exposure indices, activity-specific water contact, no individual-level water contact behaviour)
1500	Bukenya (1985)	Bukenya, G. B.; Abongomera, A. L.	The prevalence and intensity of Schistosoma mansoni and Ascaris lumbricoides in a fishing village of Kigungu, Entebbe.	1985	No exposure/wrong exposure measure (only exposure indices, activity-specific water contact, no individual-level water contact behaviour)
1501	Butterworth (1985)	Butterworth, A. E.; Capron, M.; Cordingley, J. S. [et al.]	Immunity after treatment of human schistosomiasis mansoni. II. Identification of resistant individuals, and analysis of their immune responses.	1985	No original data
1503	Guimaraes (1985)	Guimaraes, M. D. C.; Costa, M. F. F. de L. e; Lima, L. B. de; Moreira, M. A.	Clinico-epidemiological study of schistosomiasis mansoni in schoolchildren of Ilha, Arcos County, Minas Gerais, Brazil.	1985	Study not in English
1506	Hagan (1985)	Hagan, P.; Wilkins, H. A.; Blumenthal, U. J.; Hayes, R. J.; Greenwood, B. M.	Eosinophilia and resistance to Schistosoma haematobium in man.	1985	No association between exposure and outcome/cannot reconstruct association (no RRs, ORs, HRs reported, lacking data to reconstruct it)
1508	Barbour (1985)	Barbour, A. D.	The importance of age and water contact patterns in relation to Schistosoma haematobium infection.	1985	No original data
1509	Babiker (1985)	Babiker, S. M.; Blankespoor, H. D.; Wassila, M.; Fenwick, A.; Daffalla, A. A.	Transmission of Schistosoma haematobium in North Gezira, Sudan.	1985	No exposure/wrong exposure measure (only exposure indices, activity-specific water contact, no individual-level water contact behaviour)
1510	Limaecosta (1985)	Lima e Costa, M. F. F. de; Rocha, R. S.; Zicker, F.; Katz, N.	Schistosomiasis clinical evolution in relation to the Schistosoma mansoni egg count in a Brazilian endemic area.	1985	No exposure/wrong exposure measure (only exposure indices, activity-specific water contact, no individual-level water contact behaviour)
1511	Ibrahim (1984)	Ibrahim, M. A. M.	Human water use patterns in relation to the transmission of schistosomiasis.	1984	Full text not available
1516	Wilkins (1984)	Wilkins, H. A.; Goll, P. G.; Marshall, T. F. de C.; Moore, P. J.	Dynamics of Schistosoma haematobium infection in a Gambian community. I. The pattern of human infection in the study area.	1984	No exposure/wrong exposure measure (only exposure indices, activity-specific water contact, no individual-level water contact behaviour)
1519	Browning (1984)	Browning, M. D.; Narooz, S. I.; Strickland, G. T.; El-Masry, N. A.; Abdel Wahab, M. F.	Clinical characteristics and response to therapy in Egyptian children infected with Schistosoma haematobium.	1984	No outcome/wrong outcome measure (self-reported, diagnostic method not microscopy or antigen/antibody detection)
1520	Wilkins (1984)	Wilkins, H. A.; Goll, P. H.; Marshall, T. F. de C.; Moore, P. J.	Dynamics of Schistosoma haematobium infection in a Gambian community. III. Acquisition and loss of infection.	1984	No exposure/wrong exposure measure (only exposure indices, activity-specific water contact, no individual-level water contact behaviour)
1526	Logan (1983)	Logan, J. W. M.	Schistosomiasis in Swaziland - a comparative study of three irrigated estates.	1983	No exposure/wrong exposure measure (only exposure indices, activity-specific water contact, no individual-level water contact behaviour)
1527	Husting (1983)	Husting, E. L.	Human water contact activities related to the transmission of bilharziasis (schistosomiasis).	1983	No outcome/wrong outcome measure (self-reported, diagnostic method not microscopy or antigen/antibody detection)
1530	Kloos (1983)	Kloos, H.; Higashi, G. I.; Cattani, J. A.; Schlinski, V. D.; Mansour, N. S.; Murrell, K. D.	Water contact behavior and schistosomiasis in an Upper Egyptian village.	1983	No association between exposure and outcome/cannot reconstruct association (no RRs, ORs, HRs reported, lacking data to reconstruct it)
1533	Dennis (1983)	Dennis, E.; Vorkpor, P.; Holzer, B.; Hanson, A.; Saladin, B.; Saladin, K.; Degremont, A.	Studies on the epidemiology of schistosomiasis in Liberia: the prevalence and intensity of schistosomal infections in Bong County and the bionomics of the snail intermediate hosts.	1983	No exposure/wrong exposure measure (only exposure indices, activity-specific water contact, no individual-level water contact behaviour)
1537	Scott (1982)	Scott, D.; Senker, K.; England, E. C.	Epidemiology of human Schistosoma haematobium infection around Volta Lake, Ghana, 1973-75.	1982	No exposure/wrong exposure measure (only exposure indices, activity-specific water contact, no individual-level water contact behaviour)
1539	Fenwick (1982)	Fenwick, A.; Cheesmond, A. K.; Kardaman, M.; Amin, M. A.; Manjing, B. K.	Schistosomiasis among labouring communities in the Gezira irrigated area, Sudan.	1982	Full text not available
1543	Lebras (1982)	Le Bras, M.; Faucher, P.; Giap, G.; Meric, D.; Commenges, D.; Villenave, D.; Camara, S.; Gatheron, C.; Appriou, M.	Human activities, hydro-agricultural management and urinary schistosomiasis. Methodological approach and results (a preliminary study in Upper Volta).	1982	Study not in English
1547	Kvale (1981)	Kvale, K. M.	Schistosomiasis in Brazil: preliminary results from a case study of a new focus.	1981	No exposure/wrong exposure measure (only exposure indices, activity-specific water contact, no individual-level water contact behaviour)
1549	Prentice (1981)	Prentice, M. A.; Barnish, G.	Snail infections following chemotherapy of Schistosoma mansoni in St. Lucia, West Indies.	1981	No exposure/wrong exposure measure (only exposure indices, activity-specific water contact, no individual-level water contact behaviour)
1553	Kloos (1980)	Kloos, H.; Lemma, A.	The epidemiology of Schistosoma mansoni infection in Tensae Berhan: human water contact patterns.	1980	Full text not available
1557	Tayo (1980)	Tayo, M. A.; Pugh, R. N. H.; Bradley, A. K.	Malumfashi endemic diseases research project. XI. Water-contact activities in the schistosomiasis study area.	1980	Full text not available
1558	Bella (1980)	Bella, H.; Marshall, T. F. de C.; Omer, A. H. S.; Vaughan, J. P.	Migrant workers and schistosomiasis in the Gezira, Sudan.	1980	No exposure/wrong exposure measure (only exposure indices, activity-specific water contact, no individual-level water contact behaviour)
1560	Polderman (1979)	Polderman, A. M.	Transmission dynamics of endemic schistosomiasis.	1979	No exposure/wrong exposure measure (only exposure indices, activity-specific water contact, no individual-level water contact behaviour)
1561	Abdel-Wahab (1979)	Abdel-Wahab, M. F.; Strickland, G. T.; El-Sahly, A.; El-Kady, N.; Zakaria, S.; Ahmed, L.	Changing pattern of schistosomiasis in Egypt 1935-79.	1979	No exposure/wrong exposure measure (only exposure indices, activity-specific water contact, no individual-level water contact behaviour)
1564	Unrau (1979)	Unrau, G. O.	Water supply and schistosomiasis in St. Lucia.	1979	Full text not available
1565	Pamba (1979)	Pamba, H. O.; Roberts, J. M. D.	Schistosomiasis in and around Lake Naivasha, Kenya: seven years surveillance.	1979	No exposure/wrong exposure measure (only exposure indices, activity-specific water contact, no individual-level water contact behaviour)
1567	Shiff (1979)	Shiff, C. J.; Coutts, W. C. C.; Yiannakis, C.; Holmes, R. W.	Seasonal patterns in the transmission of Schistosoma haematobium in Rhodesia and its control by winter application of molluscicide.	1979	No exposure/wrong exposure measure (only exposure indices, activity-specific water contact, no individual-level water contact behaviour)
1569	Dalton (1978)	Dalton, P. R.; Pole, D.	Water-contact patterns in relation to Schistosoma haematobium infection.	1978	No outcome/wrong outcome measure (self-reported, diagnostic method not microscopy or antigen/antibody detection)
1574	Kloos (1977)	Kloos, H.; Polderman, A. M.; Desole, G.; Lemma, A.	Haematobium schistosomiasis among seminomadic and agricultural Afar in Ethiopia.	1977	No exposure/wrong exposure measure (only exposure indices, activity-specific water contact, no individual-level water contact behaviour)
1577	Dalton (1976)	Dalton, P. R.	A socioecological approach to the control of Schistosoma mansoni in St. Lucia.	1976	No association between exposure and outcome/cannot reconstruct association (no RRs, ORs, HRs reported, lacking data to reconstruct it)
1579	Jobin (1976)	Jobin, W. R.; Negron-Aponte, H.; Michelson, E. H.	Schistosomiasis in the Gorgol Valley of Mauritania.	1976	No exposure/wrong exposure measure (only exposure indices, activity-specific water contact, no individual-level water contact behaviour)
1581	Polderman (1975)	Polderman, A. M.	The transmission of intestinal schistosomiasis in Begemder Province, Ethiopia.	1975	No association between exposure and outcome/cannot reconstruct association (no RRs, ORs, HRs reported, lacking data to reconstruct it)
1582	Mccullough (1974)	McCullough, F. S.; Eyakuze, V. M.; Nditi, H.; Msinde, J.	Observations on the epidemiology and control of schistosomiasis in two rural indicator areas in Mwanza district, Tanzania.	1974	Full text not available
1583	Lyons (1974)	Lyons, G. R. L.	Schistosomiasis in north-western Ghana.	1974	No exposure/wrong exposure measure (only exposure indices, activity-specific water contact, no individual-level water contact behaviour)
1599	Zulu (2020)	Zulu, Siphosenkosi G; Kjetland, Eyrun F; Gundersen, Svein G; Taylor, Myra	Prevalence and intensity of neglected tropical diseases (schistosomiasis and soil-transmitted helminths) amongst rural female pupils in Ugu district, KwaZulu-Natal, South Africa.	2020	No association between exposure and outcome/cannot reconstruct association (no RRs, ORs, HRs reported, lacking data to reconstruct it)
1605	Shehata (2018)	Shehata, Mohamed A; Chama, Mubanga F; Funjika, Evelyn	Prevalence and intensity of Schistosoma haematobium infection among schoolchildren in central Zambia before and after mass treatment with a single dose of praziquantel.	2018	No exposure/wrong exposure measure (only exposure indices, activity-specific water contact, no individual-level water contact behaviour)
1616	Marege (2021)	Marege, A; Seid, M; Boke, B; Thomas, S; Arage, M; Mouze, N; Yohanes, T; Woldemariam, M; Manilal, A	Prevalence of Schistosoma mansoni-Salmonella coinfection among patients in southern Ethiopia.	2021	Wrong study design (review, commentary, case control study, qualitative research)
1643	Lund (2021)	Lund, Andrea J; Rehkopf, David H; Sokolow, Susanne H; Sam, M Moustapha; Jouanard, Nicolas; Schacht, Anne-Marie; Senghor, Simon; Fall, Assane; Riveau, Gilles; De Leo, Giulio A; Lopez-Carr, David	Land use impacts on parasitic infection: a cross-sectional epidemiological study on the role of irrigated agriculture in schistosome infection in a dammed landscape.	2021	No exposure/wrong exposure measure (only exposure indices, activity-specific water contact, no individual-level water contact behaviour)
1764	Abdellah (2015)	Abd Ellah, Osama H; Zaytoun, Sameh Sh; Ahmed, Ahmed E; Hussein, Abdel-Nasser A; Ahmed, Amal M	SCHISTOSOMIASIS IN NAG HAMMADY CITY, RELATIONSHIP BETWEEN INFECTION AND ANEMIA AMONG CHILDREN AND YOUTH, QENA GOVERNORATE, EGYPT.	2015	No exposure/wrong exposure measure (only exposure indices, activity-specific water contact, no individual-level water contact behaviour)
1775	Amsalu (2015)	Amsalu, Gashaw; Mekonnen, Zeleke; Erko, Berhanu	A new focus of schistosomiasis mansoni in Hayk town, northeastern Ethiopia.	2015	No exposure/wrong exposure measure (only exposure indices, activity-specific water contact, no individual-level water contact behaviour)
1783	Tulu (2014)	Tulu, Begna; Taye, Solomon; Amsalu, Eden	Prevalence and its associated risk factors of intestinal parasitic infections among Yadot primary school children of South Eastern Ethiopia: a cross-sectional study.	2014	No outcome/wrong outcome measure (self-reported, diagnostic method not microscopy or antigen/antibody detection)
1804	Abdel-Motaleb (2013)	Abdel-Motaleb, Ghada S; El-Ghareeb, Azza S; Aly, Nagwa S M; Salama, Nouran A	Present situation of Schistosoma haematobium infection among primary school aged children in some areas of Qualyobia governorate-Egypt.	2013	No association between exposure and outcome/cannot reconstruct association (no RRs, ORs, HRs reported, lacking data to reconstruct it)
1852	Yami (2010)	Yami, Alemeshet; Kebede, Sileshi; Mamo, Yoseph	Impact assessment of gilgel gibe hydroelectric dam on schitosomiasis: a cross sectional study in southwest ethiopia.	2010	No association between exposure and outcome/cannot reconstruct association (no RRs, ORs, HRs reported, lacking data to reconstruct it)
1881	Abebe (2010)	Abebe, Gemeda; Kiros, Mulugeta; Golasa, Lamu; Zeynudin, Ahmed	Schistosoma mansoni infection among patients visiting a health centre near Gilgel Gibe Dam, Jimma, south Western Ethiopia.	2010	No exposure/wrong exposure measure (only exposure indices, activity-specific water contact, no individual-level water contact behaviour)
1921	Sama (2007)	Sama, Martyn T; Oyono, Essame; Ratard, R C	High risk behaviours and schistosomiasis infection in Kumba, South-West Province, Cameroon.	2007	No exposure/wrong exposure measure (only exposure indices, activity-specific water contact, no individual-level water contact behaviour)
1927	Olaseha (2006)	Olaseha, I O; Sridhar, M K C	Participatory action research: community diagnosis and intervention in controlling urinary schistosomiasis in an urban community in Ibadan, Nigeria.	2006	No exposure/wrong exposure measure (only exposure indices, activity-specific water contact, no individual-level water contact behaviour)
1969	El-Ayyat (2003)	El-Ayyat, Afaf A; Sayed, Hanan A; El-Desoky, Howaida H	Pattern of water contact activities in relation to S. mansoni infection in rural area in Giza Governorate, Egypt.	2003	Full text not available
1976	Ernould (2003)	Ernould, J C; Labbo, R; Chippaux, J P	[Course of urinary schistosomiasis in Niamey, Niger].	2003	Study not in English
2003	Abdel-Fattah (2001)	Abdel-Fattah, M M; el-Gindy, A E; Hegab, M H; el-Mohammed, F; Shahin, A M; el-Gohary, F; Omar, O M; Khater, N	Immunity to schistosomiasis before puberty: humeral or cell mediated.	2001	No exposure/wrong exposure measure (only exposure indices, activity-specific water contact, no individual-level water contact behaviour)
2034	Gujral (2000)	Gujral, L; Vaz, R G	[Prevalence, risk behavior, and level of information on urinary schistosomiasis in primary school students from the Primeiro de Junho Health District, Maputo, Mozambique].	2000	Study not in English
2035	Woolhouse (2000)	Woolhouse, M E; Mutapi, F; Ndhlovu, P D; Chandiwana, S K; Hagan, P	Exposure, infection and immune responses to Schistosoma haematobium in young children.	2000	No association between exposure and outcome/cannot reconstruct association (no RRs, ORs, HRs reported, lacking data to reconstruct it)
2050	Pieri (1998)	Pieri, O S; Barbosa, C S; Moza, P G	Schistosomiasis control based on repeated chemotherapy in a rural village of the sugar-cane zone in northeast Brazil.	1998	No exposure/wrong exposure measure (only exposure indices, activity-specific water contact, no individual-level water contact behaviour)
2051	Kloos (1998)	Kloos, H; Gazzinelli, A; Van Zuyle, P	Microgeographical patterns of schistosomiasis and water contact behavior; examples from Africa and Brazil.	1998	No exposure/wrong exposure measure (only exposure indices, activity-specific water contact, no individual-level water contact behaviour)
2059	Ouma (1998)	Ouma, J H; Fulford, A J; Kariuki, H C; Kimani, G; Sturrock, R F; Muchemi, G; Butterworth, A E; Dunne, D W	The development of schistosomiasis mansoni in an immunologically naive immigrant population in Masongaleni, Kenya.	1998	No exposure/wrong exposure measure (only exposure indices, activity-specific water contact, no individual-level water contact behaviour)
2066	Amazigo (1997)	Amazigo, U O; Anago-Amanze, C I; Okeibunor, J C	Urinary schistosomiasis among school children in Nigeria: consequences of indigenous beliefs and water contact activities.	1997	No exposure/wrong exposure measure (only exposure indices, activity-specific water contact, no individual-level water contact behaviour)
2067	Zheng (1997)	Zheng, J; Gu, X; Qiu, Z; Hua, Z	Transmission factors of schistosomiasis japonica in the mountainous regions with type of plateau canyon and plateau basin.	1997	No exposure/wrong exposure measure (only exposure indices, activity-specific water contact, no individual-level water contact behaviour)
2068	Coutinho (1997)	Coutinho, E M; Abath, F G; Barbosa, C S; Domingues, A L; Melo, M C; Montenegro, S M; Lucena, M A; Romani, S A; Souza, W V; Coutinho, A D	Factors involved in Schistosoma mansoni infection in rural areas of northeast Brazil.	1997	No outcome/wrong outcome measure (self-reported, diagnostic method not microscopy or antigen/antibody detection)
2094	Costa (1994)	Costa, M F; Rocha, R S; Magalhaes, M H; Katz, N	[A hierarchical model for analysis of socio-economic variables and water contact patterns associated with the hepatosplenic form of schistosomiasis].	1994	Study not in English
2121	Delimaecosta (1993)	de Lima e Costa, M F; Rocha, R S; Coura Filho, P; Katz, N	A 13-year follow-up of treatment and snail control in an area endemic for Schistosoma mansoni in Brazil: incidence of infection and reinfection.	1993	No exposure/wrong exposure measure (only exposure indices, activity-specific water contact, no individual-level water contact behaviour)
2142	Gazzinelli (1992)	Gazzinelli, G; Viana, I R; Bahia-Oliveira, L M; Silveira, A M; Queiroz, C C; Carvalho, O dos S; Massara, C L; Fraga, L A; Colley, D G; Correa-Oliveira, R	Immunological profiles of patients from endemic areas infected with Schistosoma mansoni.	1992	No exposure/wrong exposure measure (only exposure indices, activity-specific water contact, no individual-level water contact behaviour)
2145	Erko (1991)	Erko, B; Tedla, S; Petros, B	Transmission of intestinal schistosomiasis in Bahir Dar, northwest Ethiopia.	1991	No exposure/wrong exposure measure (only exposure indices, activity-specific water contact, no individual-level water contact behaviour)
2147	Abel (1991)	Abel, L; Demenais, F; Prata, A; Souza, A E; Dessein, A	Evidence for the segregation of a major gene in human susceptibility/resistance to infection by Schistosoma mansoni.	1991	No exposure/wrong exposure measure (only exposure indices, activity-specific water contact, no individual-level water contact behaviour)
2176	Chandiwana (1987)	Chandiwana, S K	Community water-contact patterns and the transmission of Schistosoma haematobium in the highveld region of Zimbabwe.	1987	No exposure/wrong exposure measure (only exposure indices, activity-specific water contact, no individual-level water contact behaviour)
2220	Jordan (1978)	Jordan, P; Bartholomew, R K; Unrau, G O; Upatham, E S; Grist, E; Christie, J D	Further observations from St Lucia on control of Schistosoma mansoni transmission by provision of domestic water supplies.	1978	No exposure/wrong exposure measure (only exposure indices, activity-specific water contact, no individual-level water contact behaviour)
2229	Hammam (1975)	Hammam, H M; Allam, F A; Hassanein, F; El-Garby, M T	Relationship between pure Schistosoma haematobium infection in Upper Egypt and irrigation systems. Part 1: methods of study.	1975	Full text not available
2237	Bosco (2022)	Bosco B.J.; Elias N.; Amans N.; Joseph K.; Eliah S.; Philbert K.; Bosco M.J.; Eugene R.; Rujeni N.	Prevalence mapping of Schistosomiasis among Pre-school aged children in Rwanda	2022	No exposure/wrong exposure measure (only exposure indices, activity-specific water contact, no individual-level water contact behaviour)
2249	Elele (2020)	Elele K.; Karibi E.; Gboeloh L.B.	Urinary schistosomiasis among primary school pupils in selected communities of Abua/Odual Local Government Area, Rivers State, Nigeria	2020	No exposure/wrong exposure measure (only exposure indices, activity-specific water contact, no individual-level water contact behaviour)
2314	Ndukwe (2019)	Ndukwe Y.E.; Obiezue R.N.N.; Aguzie I.O.N.; Anunobi J.T.; Okafor F.C.	Corrigendum: Mapping of urinary schistosomiasis in Anambra State, Nigeria (Annals of Global Health, (2019), 85, 1, (52), 10.5334/aogh.2393)	2019	No association between exposure and outcome/cannot reconstruct association (no RRs, ORs, HRs reported, lacking data to reconstruct it)
2348	Obadiah (2018)	Obadiah H.I.; Idu M.E.; Omudu E.A.; Shenge M.F.; Ameh M.O.; Mwakyoga A.	Studies on schistosoma haematobium infection in school-aged children in some parts of Benue state, Nigeria	2018	No exposure/wrong exposure measure (only exposure indices, activity-specific water contact, no individual-level water contact behaviour)
2423	Ito (2015)	Ito E.E.; Egwunyenga A.O.	Schistosomiasis: The Aftermath of 2012 floods in delta state, Southern Nigeria	2015	No exposure/wrong exposure measure (only exposure indices, activity-specific water contact, no individual-level water contact behaviour)
2456	Amsalu (2014)	Amsalu G.; Mekonnen Z.; Erko B.	A new focus of schistosomiasis mansoni in Hayk town, northeastern Ethiopia	2014	No exposure/wrong exposure measure (only exposure indices, activity-specific water contact, no individual-level water contact behaviour)
2505	Ouldahmedsalem (2011)	Ould Ahmed Salem C.B.; Alassane M.T.	Prevalence and parasite load of urinary schistosomiasis in schoolchildren in the yvilaya of gorgol in mauritania	2011	Study not in English
2508	Akinboye (2011)	Akinboye D.O.; Ajisebutu J.U.; Fawole O.; Agbolade O.M.; Akinboye O.O.; Amosu A.M.; Atulomah N.O.S.; Awodele O.; Oduola O.; Owodunni B.M.; Rebecca S.N.; Falade M.; Emem O.	Urinary schistosomiasis: Water contact frequency and infectivity among secondary school students in Ibadan, Nigeria	2011	Full text not available
2509	Abdullahi (2011)	Abdullahi M.K.; Bassey S.E.; Oyeyi T.I.	The epidemiology of Schistosoma heamatobium infections in the 44 local government areas of Kano State, Nigeria	2011	Full text not available
2552	Akeh (2010)	Akeh A.M.; Ejezie G.C.; Enyi-Idoh K.H.; Eja M.E.; Agba A.O.; Ogbeche J.O.	Urinary schistosomiasis, perception and treatment-seeking behaviour in Sankwala, Cross River State, South-Eastern Nigeria	2010	Full text not available
2604	Guo (2004)	Guo X.Y.; He N.; Jiang Q.W.	Risk factors associated with reinfection of Schistosoma japonicum	2004	Study not in English
2766	Etard (1992)	Etard J.F.; Borel E.	Water contact and urinary schistosomiasis in a Mauritanian village	1992	Study not in English
